# Supplementary material for: Random terpolymer based on thiophene-thiazolothiazole unit enabling efficient non-fullerene organic solar cells
Source: Nat Commun. 2020 Sep 14;11:4612. doi: 10.1038/s41467-020-18378-9 (PMC7490407; doi:10.1038/s41467-020-18378-9)
Supplement: Supplementary file 4 — Source Data [file 41467_2020_18378_MOESM4_ESM.xlsx]

## Sheet: figure 1c
Figure 1c
PM6		PM1		PM2		PBFTZ		Y6
波长 (nm)	Abs	波长 (nm)	Abs	波长 (nm)	Abs	波长 (nm)	Abs	波长 (nm)	Abs
1000	0.01667	1000	0	1000	0.01607	1000	0.0099	1000	0.00387
999	0.01676	999	0.000151156	999	0.01611	999	0.00989	999	0.00467
998	0.0168	998	0.000183414	998	0.01612	998	0.00987	998	0.00542
997	0.01683	997	0.000310584	997	0.01616	997	0.00982	997	0.00621
996	0.01692	996	0.000444237	996	0.01614	996	0.00984	996	0.00683
995	0.01691	995	0.000477093	995	0.01611	995	0.00982	995	0.00755
994	0.01689	994	0.000531644	994	0.01611	994	0.00977	994	0.00816
993	0.01696	993	0.000566356	993	0.01616	993	0.00975	993	0.00886
992	0.01694	992	0.000621346	992	0.01615	992	0.00974	992	0.00951
991	0.01698	991	0.00072979	991	0.01617	991	0.00971	991	0.01036
990	0.01701	990	0.000775395	990	0.01616	990	0.00968	990	0.01098
989	0.01706	989	0.000864887	989	0.01624	989	0.00969	989	0.01167
988	0.0171	988	0.000977985	988	0.01626	988	0.00968	988	0.01245
987	0.01711	987	0.001	987	0.0163	987	0.00964	987	0.01314
986	0.01717	986	0.00108	986	0.0163	986	0.00958	986	0.01392
985	0.01712	985	0.00111	985	0.0163	985	0.00957	985	0.01468
984	0.01711	984	0.00117	984	0.01629	984	0.00953	984	0.01542
983	0.01719	983	0.00127	983	0.0163	983	0.00951	983	0.01622
982	0.01715	982	0.00135	982	0.01633	982	0.00949	982	0.01705
981	0.0172	981	0.00137	981	0.01634	981	0.00945	981	0.01773
980	0.01721	980	0.00147	980	0.01637	980	0.00942	980	0.01855
979	0.01721	979	0.00156	979	0.01639	979	0.00942	979	0.01934
978	0.01732	978	0.00169	978	0.0165	978	0.00941	978	0.02007
977	0.01735	977	0.00171	977	0.01648	977	0.00939	977	0.02099
976	0.01731	976	0.00177	976	0.01647	976	0.00936	976	0.02185
975	0.01734	975	0.0018	975	0.01652	975	0.00935	975	0.02264
974	0.01737	974	0.00192	974	0.01658	974	0.00932	974	0.02356
973	0.0174	973	0.00199	973	0.01656	973	0.00927	973	0.02439
972	0.01739	972	0.0021	972	0.01661	972	0.00928	972	0.02525
971	0.01745	971	0.00212	971	0.01657	971	0.00922	971	0.02609
970	0.01743	970	0.0021	970	0.01659	970	0.00915	970	0.02702
969	0.01749	969	0.00227	969	0.01664	969	0.00918	969	0.02804
968	0.01744	968	0.00227	968	0.01661	968	0.0091	968	0.02897
967	0.0175	967	0.00236	967	0.01662	967	0.0091	967	0.02993
966	0.01748	966	0.0024	966	0.01665	966	0.00904	966	0.03095
965	0.01756	965	0.00249	965	0.01665	965	0.00902	965	0.03193
964	0.01759	964	0.00255	964	0.01664	964	0.00902	964	0.03298
963	0.01756	963	0.0026	963	0.01667	963	0.00895	963	0.0341
962	0.01758	962	0.00269	962	0.01669	962	0.00895	962	0.0351
961	0.0176	961	0.00273	961	0.0167	961	0.0089	961	0.03616
960	0.01763	960	0.00286	960	0.01669	960	0.00886	960	0.03731
959	0.01764	959	0.00288	959	0.01672	959	0.00884	959	0.03847
958	0.01761	958	0.00299	958	0.01673	958	0.00882	958	0.03966
957	0.01767	957	0.00303	957	0.01675	957	0.0088	957	0.04075
956	0.0177	956	0.00309	956	0.01678	956	0.00875	956	0.042
955	0.01767	955	0.00312	955	0.01674	955	0.00869	955	0.04318
954	0.0177	954	0.00323	954	0.01679	954	0.00868	954	0.04449
953	0.01772	953	0.00329	953	0.01677	953	0.00866	953	0.04579
952	0.01774	952	0.00337	952	0.01682	952	0.00861	952	0.04703
951	0.01781	951	0.00347	951	0.01682	951	0.0086	951	0.04839
950	0.01782	950	0.00351	950	0.01688	950	0.00858	950	0.04968
949	0.01781	949	0.00356	949	0.01684	949	0.00852	949	0.05113
948	0.0178	948	0.00361	948	0.01686	948	0.00849	948	0.05257
947	0.01785	947	0.00373	947	0.01687	947	0.00847	947	0.0539
946	0.01776	946	0.00368	946	0.01682	946	0.00838	946	0.05535
945	0.01783	945	0.00384	945	0.01688	945	0.00837	945	0.0568
944	0.01784	944	0.00385	944	0.01687	944	0.00832	944	0.05832
943	0.01784	943	0.00392	943	0.01689	943	0.00831	943	0.06038
942	0.01791	942	0.00399	942	0.01693	942	0.00826	942	0.06193
941	0.01785	941	0.0041	941	0.01695	941	0.00822	941	0.06363
940	0.01793	940	0.00414	940	0.01691	940	0.00821	940	0.06534
939	0.01792	939	0.00422	939	0.01695	939	0.00815	939	0.06707
938	0.01797	938	0.0043	938	0.01694	938	0.00815	938	0.06878
937	0.01794	937	0.00429	937	0.01693	937	0.0081	937	0.07059
936	0.0179	936	0.00437	936	0.01692	936	0.00804	936	0.07243
935	0.018	935	0.00444	935	0.01694	935	0.00802	935	0.07442
934	0.01797	934	0.00456	934	0.01697	934	0.00798	934	0.07633
933	0.01799	933	0.00461	933	0.01698	933	0.00792	933	0.07827
932	0.01799	932	0.00471	932	0.01701	932	0.00791	932	0.08037
931	0.018	931	0.00473	931	0.01698	931	0.00787	931	0.08238
930	0.018	930	0.00481	930	0.01698	930	0.00779	930	0.08459
929	0.01803	929	0.00489	929	0.01701	929	0.00778	929	0.08684
928	0.01803	928	0.00495	928	0.01702	928	0.00773	928	0.08912
927	0.01799	927	0.00497	927	0.01701	927	0.0077	927	0.09134
926	0.01804	926	0.00507	926	0.01703	926	0.00764	926	0.09371
925	0.01809	925	0.00514	925	0.01702	925	0.00763	925	0.09608
924	0.01811	924	0.0052	924	0.01703	924	0.00759	924	0.09862
923	0.01805	923	0.00529	923	0.01699	923	0.00753	923	0.10113
922	0.01807	922	0.0053	922	0.01701	922	0.00747	922	0.10376
921	0.01806	921	0.00538	921	0.017	921	0.00745	921	0.10638
920	0.01809	920	0.00548	920	0.01702	920	0.00742	920	0.10907
919	0.0181	919	0.00554	919	0.017	919	0.00738	919	0.11189
918	0.01812	918	0.00562	918	0.01704	918	0.00736	918	0.11477
917	0.01812	917	0.00571	917	0.01706	917	0.00732	917	0.11783
916	0.01813	916	0.00578	916	0.01706	916	0.00726	916	0.12099
915	0.0181	915	0.00582	915	0.01701	915	0.00717	915	0.12422
914	0.01817	914	0.00585	914	0.01701	914	0.00715	914	0.12742
913	0.01814	913	0.00595	913	0.01698	913	0.00709	913	0.13089
912	0.01813	912	0.00598	912	0.017	912	0.00708	912	0.1344
911	0.01813	911	0.00601	911	0.01702	911	0.00704	911	0.13805
910	0.01815	910	0.00613	910	0.01701	910	0.007	910	0.14195
909	0.01818	909	0.00622	909	0.01702	909	0.00692	909	0.14572
908	0.01815	908	0.00626	908	0.01701	908	0.0069	908	0.14971
907	0.01819	907	0.00638	907	0.01706	907	0.00686	907	0.15391
906	0.01813	906	0.00645	906	0.01703	906	0.00681	906	0.15826
905	0.01817	905	0.0065	905	0.01704	905	0.00676	905	0.16267
904	0.01815	904	0.00651	904	0.01699	904	0.00669	904	0.16745
903	0.01818	903	0.00658	903	0.017	903	0.0067	903	0.17239
902	0.01821	902	0.00665	902	0.01704	902	0.00666	902	0.17731
901	0.0182	901	0.00672	901	0.01701	901	0.0066	901	0.18257
900	0.01816	900	0.0068	900	0.01699	900	0.00654	900	0.18819
899	0.01813	899	0.00683	899	0.01696	899	0.00647	899	0.19379
898	0.01815	898	0.00694	898	0.01693	898	0.00643	898	0.19983
897	0.01814	897	0.00698	897	0.01696	897	0.00638	897	0.20605
896	0.0182	896	0.00708	896	0.01694	896	0.0064	896	0.21258
895	0.01813	895	0.00711	895	0.01696	895	0.00633	895	0.21888
894	0.01815	894	0.00718	894	0.01695	894	0.00626	894	0.22581
893	0.01814	893	0.00724	893	0.01695	893	0.00622	893	0.23288
892	0.01811	892	0.00732	892	0.01693	892	0.00618	892	0.24038
891	0.01817	891	0.00742	891	0.01693	891	0.00616	891	0.24847
890	0.01814	890	0.00748	890	0.01695	890	0.00609	890	0.2565
889	0.01817	889	0.00748	889	0.01691	889	0.00603	889	0.26488
888	0.01811	888	0.00756	888	0.01686	888	0.00599	888	0.27381
887	0.01812	887	0.0076	887	0.01683	887	0.00593	887	0.28312
886	0.01812	886	0.00768	886	0.01687	886	0.00591	886	0.29256
885	0.01813	885	0.00776	885	0.01686	885	0.00587	885	0.30307
884	0.01817	884	0.00784	884	0.01684	884	0.00584	884	0.31356
883	0.01814	883	0.00795	883	0.01684	883	0.00579	883	0.32409
882	0.01809	882	0.00795	882	0.01681	882	0.00574	882	0.33556
881	0.01804	881	0.00797	881	0.01676	881	0.00565	881	0.34761
880	0.01806	880	0.00803	880	0.01673	880	0.00562	880	0.36017
879	0.01809	879	0.00815	879	0.01676	879	0.00556	879	0.37378
878	0.01809	878	0.00821	878	0.01676	878	0.00555	878	0.38689
877	0.01808	877	0.00827	877	0.01678	877	0.00549	877	0.40009
876	0.01806	876	0.00837	876	0.01674	876	0.00543	876	0.4141
875	0.018	875	0.00838	875	0.01665	875	0.00535	875	0.42851
874	0.01801	874	0.00845	874	0.01667	874	0.00533	874	0.44294
873	0.01803	873	0.00855	873	0.01667	873	0.00529	873	0.45769
872	0.01801	872	0.00858	872	0.01664	872	0.00525	872	0.47317
871	0.01797	871	0.0086	871	0.01659	871	0.00519	871	0.48802
870	0.01796	870	0.00867	870	0.0166	870	0.00512	870	0.50343
869	0.01795	869	0.00874	869	0.0166	869	0.00509	869	0.51921
868	0.01795	868	0.00883	868	0.01658	868	0.00507	868	0.535
867	0.01787	867	0.00882	867	0.0165	867	0.00495	867	0.55107
866	0.01789	866	0.00891	866	0.01651	866	0.0049	866	0.56782
865	0.0179	865	0.00901	865	0.01647	865	0.00488	865	0.58367
864	0.01783	864	0.00898	864	0.01645	864	0.00479	864	0.59923
863	0.01787	863	0.00911	863	0.01642	863	0.00478	863	0.61532
862	0.01785	862	0.00915	862	0.01641	862	0.0047	862	0.6302
861	0.01784	861	0.00925	861	0.01638	861	0.00467	861	0.64582
860	0.01781	860	0.00929	860	0.0164	860	0.00463	860	0.66151
859	0.01776	859	0.00935	859	0.01634	859	0.00457	859	0.6764
858	0.01771	858	0.00933	858	0.01628	858	0.00446	858	0.69081
857	0.01772	857	0.00945	857	0.01631	857	0.00445	857	0.70532
856	0.01771	856	0.00948	856	0.01625	856	0.0044	856	0.7196
855	0.0177	855	0.00953	855	0.01624	855	0.00436	855	0.73392
854	0.01769	854	0.0096	854	0.0162	854	0.00433	854	0.74831
853	0.01767	853	0.00967	853	0.01617	853	0.00425	853	0.76195
852	0.01766	852	0.00976	852	0.01615	852	0.0042	852	0.77502
851	0.0176	851	0.00975	851	0.01608	851	0.00411	851	0.78789
850	0.01757	850	0.00985	850	0.01607	850	0.0041	850	0.80042
849	0.01754	849	0.00986	849	0.01603	849	0.00403	849	0.81242
848	0.01747	848	0.00998	848	0.01601	848	0.00397	848	0.8243
847	0.01749	847	0.01	847	0.01597	847	0.00389	847	0.83543
846	0.01746	846	0.01009	846	0.01595	846	0.0039	846	0.84609
845	0.01744	845	0.01014	845	0.01592	845	0.00382	845	0.85631
844	0.01743	844	0.01022	844	0.01592	844	0.0038	844	0.8661
843	0.01735	843	0.01022	843	0.01585	843	0.00372	843	0.87553
842	0.01732	842	0.01035	842	0.01582	842	0.00366	842	0.88461
841	0.01735	841	0.01039	841	0.01575	841	0.00362	841	0.89339
840	0.01724	840	0.01039	840	0.01569	840	0.00355	840	0.90148
839	0.01723	839	0.01054	839	0.0157	839	0.00353	839	0.90875
838	0.01722	838	0.01058	838	0.01567	838	0.00347	838	0.91583
837	0.01718	837	0.01067	837	0.01562	837	0.00342	837	0.92245
836	0.01713	836	0.01071	836	0.01559	836	0.00338	836	0.93342
835	0.01709	835	0.01077	835	0.01555	835	0.00332	835	0.94023
834	0.01703	834	0.01079	834	0.01546	834	0.00324	834	0.94594
833	0.017	833	0.01089	833	0.01544	833	0.00319	833	0.95348
832	0.01695	832	0.01089	832	0.01537	832	0.00314	832	0.95871
831	0.01691	831	0.01099	831	0.01534	831	0.0031	831	0.96406
830	0.0169	830	0.01107	830	0.01531	830	0.00307	830	0.9692
829	0.01689	829	0.01115	829	0.0153	829	0.003	829	0.97414
828	0.01684	828	0.01121	828	0.01522	828	0.00297	828	0.97821
827	0.01673	827	0.01117	827	0.01512	827	0.00287	827	0.98202
826	0.01671	826	0.0113	826	0.01511	826	0.00283	826	0.98551
825	0.01662	825	0.01136	825	0.01502	825	0.00276	825	0.98803
824	0.01659	824	0.01138	824	0.01498	824	0.00271	824	0.99096
823	0.01658	823	0.01147	823	0.01495	823	0.0027	823	0.99366
822	0.01655	822	0.01154	822	0.01493	822	0.00265	822	0.99537
821	0.01649	821	0.01157	821	0.01484	821	0.0026	821	0.99685
820	0.01644	820	0.01168	820	0.01481	820	0.00254	820	0.9976
819	0.01637	819	0.01171	819	0.01476	819	0.00249	819	0.99854
818	0.01632	818	0.01181	818	0.01471	818	0.00245	818	0.99961
817	0.01631	817	0.01187	817	0.01464	817	0.00239	817	0.99954
816	0.01619	816	0.01185	816	0.01456	816	0.00235	816	1
815	0.01619	815	0.01197	815	0.01456	815	0.00233	815	0.99966
814	0.01614	814	0.01203	814	0.01448	814	0.00229	814	0.99902
813	0.0161	813	0.01205	813	0.01443	813	0.00225	813	0.99775
812	0.01601	812	0.0121	812	0.01436	812	0.00219	812	0.99704
811	0.016	811	0.01221	811	0.0143	811	0.00215	811	0.99587
810	0.01588	810	0.01222	810	0.01421	810	0.00208	810	0.9944
809	0.01581	809	0.01224	809	0.01416	809	0.00205	809	0.99181
808	0.01579	808	0.0123	808	0.01409	808	0.00203	808	0.99026
807	0.01571	807	0.01239	807	0.01402	807	0.00197	807	0.98808
806	0.01568	806	0.01238	806	0.01397	806	0.00196	806	0.9856
805	0.01559	805	0.01246	805	0.01392	805	0.00191	805	0.98307
804	0.01556	804	0.01255	804	0.01387	804	0.00188	804	0.98046
803	0.01549	803	0.01266	803	0.01382	803	0.00185	803	0.97733
802	0.01544	802	0.01262	802	0.01372	802	0.00184	802	0.97461
801	0.01538	801	0.01274	801	0.01365	801	0.00181	801	0.97126
800	0.01528	800	0.01273	800	0.01354	800	0.00177	800	0.96799
799	0.01369	799	0.01495	799	0.01472	799	0.000963786	799	0.95883
798	0.01368	798	0.01515	798	0.01472	798	0.000905428	798	0.95583
797	0.01352	797	0.01505	797	0.01463	797	0.000720664	797	0.9522
796	0.01349	796	0.01513	796	0.01468	796	0.000832339	796	0.94803
795	0.0134	795	0.0152	795	0.01445	795	0.000685431	795	0.94427
794	0.01339	794	0.01511	794	0.01425	794	0.000612793	794	0.94065
793	0.01331	793	0.01525	793	0.01427	793	0.000567228	793	0.9366
792	0.01322	792	0.01523	792	0.01412	792	0.000526253	792	0.93282
791	0.01313	791	0.01533	791	0.01403	791	0.000502144	791	0.92891
790	0.01314	790	0.01533	790	0.01403	790	0.000542661	790	0.92517
789	0.01299	789	0.01553	789	0.01399	789	0.000470985	789	0.92093
788	0.01287	788	0.01557	788	0.01395	788	0.000448678	788	0.91675
787	0.01279	787	0.01566	787	0.01368	787	0.00042232	787	0.91224
786	0.01271	786	0.01572	786	0.01376	786	0.000439083	786	0.90855
785	0.01252	785	0.01564	785	0.01356	785	0.000297916	785	0.90416
784	0.0125	784	0.01581	784	0.01344	784	0.000334648	784	0.90004
783	0.01247	783	0.01582	783	0.01344	783	0.000342225	783	0.89582
782	0.0123	782	0.01596	782	0.01328	782	0.000337214	782	0.89203
781	0.01213	781	0.0159	781	0.01321	781	0.000213798	781	0.88788
780	0.01208	780	0.01605	780	0.01317	780	0.000264904	780	0.88369
779	0.01183	779	0.01605	779	0.01301	779	0.000104559	779	0.87966
778	0.01189	778	0.01616	778	0.01299	778	0.000206367	778	0.87562
777	0.01186	777	0.01621	777	0.01286	777	0.000201429	777	0.87191
776	0.01171	776	0.01641	776	0.01284	776	0.000176862	776	0.86832
775	0.01159	775	0.01634	775	0.01267	775	0.000189181	775	0.8646
774	0.0115	774	0.0165	774	0.01266	774	0.000203754	774	0.86023
773	0.01132	773	0.0164	773	0.01248	773	0.000121861	773	0.85672
772	0.01118	772	0.01641	772	0.01225	772	0	772	0.85297
771	0.01106	771	0.01651	771	0.01225	771	5.09096e-05	771	0.84953
770	0.01099	770	0.01649	770	0.01219	770	4.75547e-05	770	0.84564
769	0.0109	769	0.0166	769	0.01205	769	0.000109183	769	0.8423
768	0.01075	768	0.01673	768	0.01198	768	0.000116253	768	0.83879
767	0.01064	767	0.01676	767	0.01185	767	4.35538e-05	767	0.8356
766	0.01049	766	0.0168	766	0.01169	766	7.15631e-05	766	0.83216
765	0.01033	765	0.01688	765	0.01158	765	0.000122435	765	0.82879
764	0.01013	764	0.01679	764	0.01145	764	5.97997e-05	764	0.82573
763	0.01004	763	0.01682	763	0.01137	763	4.51841e-05	763	0.82241
762	0.01003	762	0.01699	762	0.0113	762	0.000162218	762	0.81937
761	0.00974	761	0.01697	761	0.01121	761	0.000122603	761	0.81638
760	0.00962	760	0.01706	760	0.01102	760	0.000124017	760	0.81356
759	0.00946	759	0.0171	759	0.01096	759	0.000108178	759	0.81047
758	0.00933	758	0.01714	758	0.01077	758	0.000171062	758	0.80769
757	0.00932	757	0.01723	757	0.01065	757	0.000264761	757	0.805
756	0.00908	756	0.01736	756	0.01058	756	0.000236905	756	0.80237
755	0.00898	755	0.01736	755	0.01042	755	0.000321077	755	0.79951
754	0.00881	754	0.01741	754	0.01039	754	0.000273871	754	0.79696
753	0.00872	753	0.01744	753	0.01019	753	0.000358891	753	0.79461
752	0.00851	752	0.01739	752	0.01001	752	0.000410256	752	0.79215
751	0.00839	751	0.01745	751	0.00989	751	0.000427237	751	0.78993
750	0.00823	750	0.01762	750	0.00978	750	0.000489095	750	0.7873
749	0.00799	749	0.01757	749	0.00957	749	0.000508596	749	0.78494
748	0.00785	748	0.01765	748	0.00952	748	0.000542853	748	0.78276
747	0.00757	747	0.01768	747	0.00924	747	0.00061392	747	0.78045
746	0.0075	746	0.01782	746	0.00929	746	0.000690351	746	0.77844
745	0.00727	745	0.01769	745	0.00902	745	0.000686248	745	0.7758
744	0.00713	744	0.01775	744	0.00893	744	0.000751869	744	0.77417
743	0.00691	743	0.01779	743	0.00871	743	0.000882088	743	0.77192
742	0.00682	742	0.0179	742	0.00858	742	0.00096292	742	0.76993
741	0.00656	741	0.01793	741	0.00846	741	0.00103	741	0.76781
740	0.00641	740	0.01804	740	0.00825	740	0.00112	740	0.7658
739	0.00618	739	0.018	739	0.00812	739	0.00118	739	0.76374
738	0.00609	738	0.0181	738	0.00802	738	0.0014	738	0.76186
737	0.00592	737	0.01812	737	0.00791	737	0.00144	737	0.7598
736	0.00564	736	0.01799	736	0.00767	736	0.00151	736	0.75806
735	0.00544	735	0.01815	735	0.00752	735	0.00165	735	0.7557
734	0.00521	734	0.01818	734	0.00736	734	0.00171	734	0.75389
733	0.00511	733	0.01825	733	0.00724	733	0.00193	733	0.75197
732	0.00488	732	0.01823	732	0.00701	732	0.002	732	0.75013
731	0.00469	731	0.01834	731	0.00684	731	0.00215	731	0.74791
730	0.00446	730	0.01831	730	0.00664	730	0.00227	730	0.74565
729	0.0042	729	0.01834	729	0.00648	729	0.0024	729	0.74361
728	0.00404	728	0.01833	728	0.00629	728	0.00252	728	0.74182
727	0.0038	727	0.0184	727	0.00612	727	0.00272	727	0.73958
726	0.00355	726	0.01844	726	0.00592	726	0.00286	726	0.73741
725	0.0034	725	0.01854	725	0.00581	725	0.00303	725	0.73495
724	0.00315	724	0.01849	724	0.00554	724	0.00317	724	0.73279
723	0.00298	723	0.01857	723	0.0054	723	0.00342	723	0.73062
722	0.00272	722	0.01855	722	0.00523	722	0.00355	722	0.72809
721	0.00256	721	0.01856	721	0.00496	721	0.00377	721	0.72563
720	0.00239	720	0.01859	720	0.00482	720	0.00399	720	0.72306
719	0.00205	719	0.01857	719	0.00457	719	0.00417	719	0.72081
718	0.00191	718	0.01867	718	0.00441	718	0.00446	718	0.71817
717	0.00174	717	0.01878	717	0.00425	717	0.00465	717	0.71557
716	0.0015	716	0.01874	716	0.00404	716	0.00488	716	0.7128
715	0.00139	715	0.01875	715	0.00391	715	0.00519	715	0.71013
714	0.00115	714	0.01889	714	0.00367	714	0.0054	714	0.70749
713	0.000967139	713	0.01886	713	0.00343	713	0.00565	713	0.70432
712	0.000778145	712	0.0189	712	0.00326	712	0.00595	712	0.70158
711	0.000590353	711	0.01889	711	0.00299	711	0.00625	711	0.69853
710	0.000507334	710	0.01903	710	0.00279	710	0.00654	710	0.69578
709	0.000403491	709	0.0191	709	0.00267	709	0.00689	709	0.69257
708	0.000274061	708	0.01916	708	0.00247	708	0.00721	708	0.68949
707	0.000152681	707	0.01922	707	0.00228	707	0.00752	707	0.68614
706	7.35734e-05	706	0.0192	706	0.00202	706	0.00782	706	0.68322
705	1.24349e-05	705	0.01941	705	0.00189	705	0.00829	705	0.67974
704	1.31364e-05	704	0.01943	704	0.0017	704	0.00864	704	0.67643
703	0	703	0.01949	703	0.00148	703	0.00902	703	0.67321
702	8.57677e-05	702	0.01964	702	0.00137	702	0.00943	702	0.66972
701	0.000183595	701	0.01971	701	0.00111	701	0.00985	701	0.66612
700	0.000236797	700	0.0199	700	0.000964515	700	0.0103	700	0.6627
699	0.000391171	699	0.02001	699	0.000792517	699	0.01073	699	0.65922
698	0.000737822	698	0.02028	698	0.00072418	698	0.01128	698	0.65566
697	0.00103	697	0.0205	697	0.000591858	697	0.01174	697	0.652
696	0.00123	696	0.02061	696	0.000358835	696	0.01222	696	0.64833
695	0.0017	695	0.02098	695	0.000344042	695	0.01282	695	0.64486
694	0.00221	694	0.02118	694	0.000231143	694	0.01335	694	0.64103
693	0.00283	693	0.02153	693	0.000146382	693	0.01395	693	0.63732
692	0.0035	692	0.02184	692	6.5892e-05	692	0.01454	692	0.63337
691	0.00442	691	0.02224	691	4.43752e-05	691	0.01516	691	0.63
690	0.00524	690	0.02266	690	0	690	0.01578	690	0.62627
689	0.00626	689	0.02312	689	2.14583e-05	689	0.01643	689	0.62245
688	0.00751	688	0.02367	688	8.74127e-05	688	0.01716	688	0.61868
687	0.00883	687	0.0242	687	0.00010905	687	0.01782	687	0.61507
686	0.01034	686	0.02488	686	0.000217722	686	0.01857	686	0.61122
685	0.01203	685	0.02559	685	0.000357934	685	0.01936	685	0.60772
684	0.01396	684	0.02647	684	0.000564678	684	0.02011	684	0.60416
683	0.01615	683	0.02723	683	0.000750931	683	0.02094	683	0.6004
682	0.01852	682	0.02832	682	0.00118	682	0.0218	682	0.59685
681	0.02116	681	0.02946	681	0.00156	681	0.02274	681	0.59321
680	0.02408	680	0.03072	680	0.002	680	0.02363	680	0.58951
679	0.02728	679	0.03205	679	0.00253	679	0.02455	679	0.58618
678	0.03088	678	0.03367	678	0.0032	678	0.02561	678	0.58281
677	0.03476	677	0.03531	677	0.00394	677	0.02662	677	0.57946
676	0.0391	676	0.03723	676	0.00481	676	0.02773	676	0.57604
675	0.04383	675	0.03932	675	0.0058	675	0.02881	675	0.57268
674	0.04902	674	0.0417	674	0.00694	674	0.03004	674	0.56956
673	0.05462	673	0.04427	673	0.00827	673	0.03124	673	0.56634
672	0.06077	672	0.04716	672	0.00964	672	0.03245	672	0.56303
671	0.06741	671	0.05033	671	0.01135	671	0.03377	671	0.56008
670	0.07454	670	0.05378	670	0.01314	670	0.03509	670	0.55687
669	0.08224	669	0.05755	669	0.01519	669	0.0365	669	0.55381
668	0.09057	668	0.06184	668	0.01749	668	0.03801	668	0.55086
667	0.09966	667	0.06654	667	0.02014	667	0.03957	667	0.54802
666	0.10934	666	0.07174	666	0.02308	666	0.04114	666	0.54505
665	0.11963	665	0.07737	665	0.02629	665	0.04277	665	0.54214
664	0.13097	664	0.08378	664	0.02992	664	0.04457	664	0.53925
663	0.14268	663	0.09067	663	0.03392	663	0.04633	663	0.53647
662	0.15511	662	0.09814	662	0.03821	662	0.04823	662	0.53387
661	0.16858	661	0.10659	661	0.04312	661	0.05022	661	0.53105
660	0.18259	660	0.11553	660	0.0484	660	0.05225	660	0.52816
659	0.19752	659	0.12547	659	0.05426	659	0.05443	659	0.52536
658	0.21331	658	0.13636	658	0.06072	658	0.05671	658	0.52257
657	0.22971	657	0.14801	657	0.06766	657	0.05903	657	0.51988
656	0.24682	656	0.16063	656	0.07516	656	0.06148	656	0.51702
655	0.26477	655	0.17429	655	0.08338	655	0.06404	655	0.51418
654	0.28324	654	0.18879	654	0.09217	654	0.06671	654	0.51129
653	0.30258	653	0.20449	653	0.10166	653	0.06956	653	0.50827
652	0.3225	652	0.22119	652	0.11198	652	0.07254	652	0.50519
651	0.34296	651	0.23878	651	0.1228	651	0.07563	651	0.50215
650	0.36413	650	0.25757	650	0.13446	650	0.07891	650	0.49913
649	0.38563	649	0.27729	649	0.14688	649	0.08237	649	0.49604
648	0.40736	648	0.29781	648	0.15981	648	0.08596	648	0.49283
647	0.42956	647	0.31913	647	0.17344	647	0.08975	647	0.48971
646	0.45212	646	0.34144	646	0.18782	646	0.09378	646	0.4864
645	0.47513	645	0.36459	645	0.20293	645	0.09804	645	0.48301
644	0.49826	644	0.38827	644	0.21868	644	0.10259	644	0.47952
643	0.52131	643	0.41224	643	0.23489	643	0.10727	643	0.476
642	0.54474	642	0.43708	642	0.25187	642	0.11246	642	0.47246
641	0.56778	641	0.46167	641	0.2692	641	0.11783	641	0.4688
640	0.59061	640	0.48659	640	0.28682	640	0.12348	640	0.46496
639	0.61336	639	0.51145	639	0.30499	639	0.12956	639	0.46095
638	0.6357	638	0.53629	638	0.32336	638	0.13604	638	0.45683
637	0.65763	637	0.56091	637	0.34208	637	0.14296	637	0.45284
636	0.67929	636	0.5855	636	0.36114	636	0.15049	636	0.44874
635	0.70011	635	0.60916	635	0.38013	635	0.15836	635	0.44468
634	0.72048	634	0.63247	634	0.39939	634	0.16689	634	0.4404
633	0.74024	633	0.65524	633	0.41872	633	0.17614	633	0.4358
632	0.75905	632	0.67701	632	0.43779	632	0.18587	632	0.43141
631	0.77735	631	0.69821	631	0.457	631	0.19645	631	0.42677
630	0.79475	630	0.71857	630	0.47621	630	0.20787	630	0.42182
629	0.81112	629	0.73776	629	0.4949	629	0.22	629	0.41706
628	0.82696	628	0.75636	628	0.51373	628	0.23331	628	0.41224
627	0.8418	627	0.77395	627	0.53237	627	0.24752	627	0.40737
626	0.85557	626	0.79015	626	0.55038	626	0.26256	626	0.4021
625	0.86858	625	0.80559	625	0.56836	625	0.27884	625	0.39697
624	0.88053	624	0.81995	624	0.58601	624	0.29624	624	0.39185
623	0.89179	623	0.83324	623	0.60348	623	0.31493	623	0.38651
622	0.90211	622	0.8457	622	0.6206	622	0.33501	622	0.38106
621	0.91133	621	0.85692	621	0.63714	621	0.35596	621	0.37574
620	0.91987	620	0.86729	620	0.6536	620	0.37851	620	0.37031
619	0.9274	619	0.87652	619	0.66931	619	0.40191	619	0.3649
618	0.93428	618	0.88488	618	0.68464	618	0.42649	618	0.35906
617	0.94026	617	0.89229	617	0.69964	617	0.45204	617	0.35344
616	0.94536	616	0.89867	616	0.71402	616	0.47833	616	0.34775
615	0.9499	615	0.90422	615	0.72796	615	0.50525	615	0.34204
614	0.95367	614	0.90896	614	0.74153	614	0.53261	614	0.33643
613	0.95688	613	0.91297	613	0.75437	613	0.55967	613	0.3308
612	0.95949	612	0.91626	612	0.76683	612	0.58679	612	0.3251
611	0.96151	611	0.91883	611	0.77878	611	0.61327	611	0.31919
610	0.96311	610	0.92089	610	0.79001	610	0.63882	610	0.31342
609	0.96429	609	0.92242	609	0.80086	609	0.66372	609	0.30762
608	0.96503	608	0.92342	608	0.81108	608	0.68719	608	0.30163
607	0.96553	607	0.92406	607	0.82058	607	0.7094	607	0.29578
606	0.96587	606	0.92455	606	0.82976	606	0.73051	606	0.28991
605	0.96587	605	0.92471	605	0.83833	605	0.74994	605	0.2842
604	0.9659	604	0.9248	604	0.84625	604	0.76802	604	0.27866
603	0.96584	603	0.92474	603	0.85386	603	0.78475	603	0.273
602	0.96568	602	0.9246	602	0.86095	602	0.80047	602	0.26751
601	0.96556	601	0.92456	601	0.86777	601	0.81487	601	0.26181
600	0.96548	600	0.92473	600	0.87406	600	0.82811	600	0.25626
599	0.96548	599	0.92478	599	0.87988	599	0.84023	599	0.25094
598	0.96571	598	0.92523	598	0.88539	598	0.85134	598	0.24574
597	0.96601	597	0.92595	597	0.89068	597	0.86128	597	0.24036
596	0.96656	596	0.92698	596	0.89563	596	0.87049	596	0.23524
595	0.96735	595	0.92817	595	0.90026	595	0.87862	595	0.23017
594	0.96833	594	0.92983	594	0.9048	594	0.886	594	0.22516
593	0.96951	593	0.93171	593	0.90909	593	0.8924	593	0.2203
592	0.97072	592	0.934	592	0.91323	592	0.89805	592	0.21531
591	0.97238	591	0.93656	591	0.91723	591	0.90293	591	0.21078
590	0.97402	590	0.9394	590	0.92107	590	0.90693	590	0.2061
589	0.97585	589	0.94253	589	0.92478	589	0.91015	589	0.20171
588	0.97773	588	0.94598	588	0.92844	588	0.91272	588	0.19714
587	0.97984	587	0.94965	587	0.93205	587	0.9146	587	0.19306
586	0.98204	586	0.9535	586	0.93561	586	0.91584	586	0.18895
585	0.98407	585	0.95746	585	0.93921	585	0.91648	585	0.18484
584	0.98637	584	0.96159	584	0.94277	584	0.91657	584	0.18109
583	0.98854	583	0.96565	583	0.94611	583	0.91632	583	0.17729
582	0.99065	582	0.96985	582	0.94947	582	0.91558	582	0.174
581	0.99247	581	0.97393	581	0.95286	581	0.91464	581	0.17026
580	0.99421	580	0.97782	580	0.9562	580	0.91357	580	0.16678
579	0.9958	579	0.98162	579	0.95961	579	0.91217	579	0.16377
578	0.99727	578	0.98516	578	0.96288	578	0.9109	578	0.16067
577	0.99841	577	0.98854	577	0.96618	577	0.90973	577	0.15779
576	0.99921	576	0.99153	576	0.96918	576	0.90872	576	0.15485
575	0.99972	575	0.99401	575	0.97227	575	0.90788	575	0.15205
574	1	574	0.99619	574	0.97529	574	0.90745	574	0.14964
573	0.99981	573	0.9979	573	0.97806	573	0.90746	573	0.14702
572	0.99925	572	0.99912	572	0.98084	572	0.90804	572	0.14462
571	0.99839	571	0.99985	571	0.98348	571	0.90914	571	0.14235
570	0.99706	570	1	570	0.98587	570	0.91074	570	0.14054
569	0.99542	569	0.99972	569	0.98809	569	0.91294	569	0.13865
568	0.99322	568	0.99897	568	0.9903	568	0.91589	568	0.13675
567	0.99072	567	0.9977	567	0.99238	567	0.91948	567	0.13488
566	0.98767	566	0.99563	566	0.99416	566	0.9234	566	0.13314
565	0.98434	565	0.99343	565	0.99566	565	0.92797	565	0.13169
564	0.98057	564	0.99079	564	0.99709	564	0.93285	564	0.13038
563	0.97648	563	0.98753	563	0.99815	563	0.93811	563	0.12911
562	0.97205	562	0.98376	562	0.99915	562	0.94365	562	0.12786
561	0.96714	561	0.97977	561	0.99976	561	0.94915	561	0.12695
560	0.96203	560	0.97539	560	0.99997	560	0.95478	560	0.12595
559	0.9564	559	0.9705	559	1	559	0.96039	559	0.12511
558	0.9506	558	0.96534	558	0.99965	558	0.96571	558	0.12456
557	0.94428	557	0.95982	557	0.99919	557	0.97117	557	0.12385
556	0.93794	556	0.95391	556	0.99838	556	0.97605	556	0.12335
555	0.93141	555	0.948	555	0.99722	555	0.98057	555	0.1229
554	0.92452	554	0.94171	554	0.99573	554	0.98478	554	0.1226
553	0.91727	553	0.93508	553	0.99389	553	0.98838	553	0.12235
552	0.90998	552	0.92823	552	0.99162	552	0.99171	552	0.12219
551	0.90267	551	0.92142	551	0.98915	551	0.99431	551	0.12216
550	0.89519	550	0.91435	550	0.98635	550	0.99653	550	0.12209
549	0.88766	549	0.90719	549	0.98321	549	0.99813	549	0.12216
548	0.88	548	0.89981	548	0.97986	548	0.99937	548	0.12224
547	0.87236	547	0.89272	547	0.97608	547	1	547	0.12232
546	0.8646	546	0.88509	546	0.97205	546	0.99994	546	0.12268
545	0.85677	545	0.87762	545	0.96782	545	0.99962	545	0.12292
544	0.84898	544	0.87018	544	0.96312	544	0.99848	544	0.12326
543	0.84124	543	0.86269	543	0.95837	543	0.99701	543	0.12355
542	0.83349	542	0.85544	542	0.95337	542	0.99482	542	0.12396
541	0.82575	541	0.84807	541	0.94811	541	0.99241	541	0.12433
540	0.8182	540	0.8407	540	0.94267	540	0.98931	540	0.12457
539	0.81063	539	0.83353	539	0.93722	539	0.986	539	0.12512
538	0.80298	538	0.82611	538	0.93134	538	0.98222	538	0.12559
537	0.79525	537	0.81864	537	0.92525	537	0.97795	537	0.12609
536	0.78789	536	0.81143	536	0.91925	536	0.97347	536	0.12644
535	0.7802	535	0.80395	535	0.91288	535	0.96852	535	0.12687
534	0.77269	534	0.79678	534	0.90639	534	0.96332	534	0.12723
533	0.76527	533	0.78955	533	0.89989	533	0.95792	533	0.12774
532	0.75786	532	0.78228	532	0.89339	532	0.95242	532	0.12807
531	0.75056	531	0.77522	531	0.88676	531	0.94688	531	0.1285
530	0.74315	530	0.76785	530	0.88004	530	0.94105	530	0.12883
529	0.73572	529	0.76063	529	0.87327	529	0.93514	529	0.12902
528	0.72841	528	0.75349	528	0.86651	528	0.92934	528	0.12932
527	0.72109	527	0.74635	527	0.85973	527	0.92355	527	0.1295
526	0.71382	526	0.73923	526	0.85296	526	0.91781	526	0.12962
525	0.70655	525	0.73218	525	0.84621	525	0.91222	525	0.12975
524	0.69927	524	0.72511	524	0.83937	524	0.90672	524	0.13017
523	0.69212	523	0.71815	523	0.83259	523	0.90126	523	0.12993
522	0.6849	522	0.71117	522	0.82586	522	0.89598	522	0.12996
521	0.67769	521	0.70415	521	0.81907	521	0.89087	521	0.12986
520	0.67041	520	0.69721	520	0.8124	520	0.88575	520	0.12981
519	0.66335	519	0.69019	519	0.80563	519	0.88084	519	0.12964
518	0.65626	518	0.68328	518	0.79898	518	0.87597	518	0.12955
517	0.64918	517	0.67641	517	0.79242	517	0.87124	517	0.12944
516	0.64207	516	0.66957	516	0.78572	516	0.86642	516	0.12925
515	0.63489	515	0.66252	515	0.779	515	0.86162	515	0.12893
514	0.62798	514	0.65583	514	0.77244	514	0.85694	514	0.12855
513	0.62097	513	0.64883	513	0.76566	513	0.8521	513	0.12827
512	0.61404	512	0.64208	512	0.75906	512	0.84734	512	0.12773
511	0.60727	511	0.63543	511	0.75243	511	0.84243	511	0.12745
510	0.60038	510	0.62872	510	0.74572	510	0.83742	510	0.12692
509	0.5937	509	0.622	509	0.73914	509	0.8323	509	0.12634
508	0.58703	508	0.6154	508	0.73241	508	0.82705	508	0.12588
507	0.58032	507	0.60875	507	0.72568	507	0.82165	507	0.12534
506	0.57401	506	0.60234	506	0.719	506	0.81616	506	0.12471
505	0.56749	505	0.59579	505	0.71217	505	0.81036	505	0.124
504	0.56122	504	0.58955	504	0.7055	504	0.8045	504	0.12336
503	0.55514	503	0.58331	503	0.69882	503	0.79858	503	0.12259
502	0.54892	502	0.57705	502	0.69212	502	0.7924	502	0.12177
501	0.54297	501	0.57103	501	0.68545	501	0.78614	501	0.12083
500	0.53716	500	0.56491	500	0.67883	500	0.77968	500	0.11988
499	0.53136	499	0.55903	499	0.67209	499	0.77303	499	0.11876
498	0.52591	498	0.55324	498	0.66558	498	0.76639	498	0.11781
497	0.52045	497	0.54751	497	0.65898	497	0.75947	497	0.11669
496	0.51517	496	0.54204	496	0.65259	496	0.75261	496	0.11551
495	0.50988	495	0.53651	495	0.64613	495	0.74562	495	0.11424
494	0.50484	494	0.53125	494	0.63975	494	0.73841	494	0.11284
493	0.50001	493	0.52597	493	0.63351	493	0.73123	493	0.11154
492	0.49515	492	0.52093	492	0.62724	492	0.72409	492	0.10992
491	0.49049	491	0.51602	491	0.62119	491	0.7169	491	0.10847
490	0.48604	490	0.51125	490	0.61519	490	0.70975	490	0.10682
489	0.48154	489	0.50656	489	0.60927	489	0.70259	489	0.10506
488	0.47736	488	0.50216	488	0.60358	488	0.6956	488	0.10334
487	0.47321	487	0.49784	487	0.59789	487	0.68852	487	0.10144
486	0.46913	486	0.49358	486	0.59227	486	0.68143	486	0.09946
485	0.46529	485	0.48961	485	0.58692	485	0.67459	485	0.09747
484	0.46156	484	0.48575	484	0.58161	484	0.66785	484	0.09559
483	0.45799	483	0.48206	483	0.57656	483	0.66118	483	0.0935
482	0.45445	482	0.47846	482	0.57151	482	0.65463	482	0.09132
481	0.45108	481	0.47507	481	0.56671	481	0.64819	481	0.08924
480	0.4479	480	0.47171	480	0.56203	480	0.64189	480	0.08702
479	0.44473	479	0.46851	479	0.55742	479	0.63576	479	0.08467
478	0.44166	478	0.46556	478	0.55309	478	0.62961	478	0.08262
477	0.43873	477	0.46262	477	0.54874	477	0.62364	477	0.08037
476	0.43604	476	0.45993	476	0.5446	476	0.61786	476	0.07819
475	0.43327	475	0.45716	475	0.54053	475	0.61217	475	0.07586
474	0.43068	474	0.45465	474	0.53679	474	0.60657	474	0.07368
473	0.4281	473	0.45208	473	0.53295	473	0.60107	473	0.07131
472	0.42577	472	0.4498	472	0.52928	472	0.59566	472	0.06906
471	0.42354	471	0.44758	471	0.52581	471	0.59036	471	0.06693
470	0.42129	470	0.44534	470	0.52234	470	0.58519	470	0.06475
469	0.41917	469	0.44327	469	0.51904	469	0.58009	469	0.06281
468	0.4171	468	0.44117	468	0.51584	468	0.57504	468	0.06079
467	0.4151	467	0.43926	467	0.51266	467	0.57023	467	0.05897
466	0.41331	466	0.43742	466	0.50964	466	0.5654	466	0.05704
465	0.41137	465	0.4355	465	0.50661	465	0.56079	465	0.05509
464	0.40964	464	0.4338	464	0.50377	464	0.55624	464	0.05331
463	0.40798	463	0.43213	463	0.50094	463	0.55173	463	0.05146
462	0.40639	462	0.43046	462	0.49809	462	0.54732	462	0.04981
461	0.40481	461	0.42883	461	0.4954	461	0.54309	461	0.04829
460	0.40328	460	0.42722	460	0.49258	460	0.53886	460	0.04687
459	0.40187	459	0.42575	459	0.48992	459	0.53481	459	0.04555
458	0.40038	458	0.42426	458	0.48732	458	0.53083	458	0.0443
457	0.39905	457	0.42276	457	0.48479	457	0.52689	457	0.0431
456	0.39769	456	0.42138	456	0.48222	456	0.52295	456	0.04175
455	0.39639	455	0.41991	455	0.4796	455	0.5192	455	0.04044
454	0.39507	454	0.41839	454	0.47714	454	0.51552	454	0.03952
453	0.39393	453	0.41705	453	0.4747	453	0.51197	453	0.03833
452	0.39269	452	0.41562	452	0.47216	452	0.50839	452	0.03731
451	0.39151	451	0.41425	451	0.46962	451	0.50488	451	0.03646
450	0.39038	450	0.41293	450	0.46714	450	0.50131	450	0.03547
449	0.38924	449	0.4116	449	0.46472	449	0.49789	449	0.03437
448	0.38823	448	0.41038	448	0.46225	448	0.49443	448	0.03316
447	0.38719	447	0.40913	447	0.45979	447	0.49107	447	0.03212
446	0.38619	446	0.4079	446	0.45744	446	0.48777	446	0.03096
445	0.3852	445	0.40664	445	0.45502	445	0.48438	445	0.02991
444	0.3843	444	0.40551	444	0.45266	444	0.48097	444	0.02873
443	0.3835	443	0.40444	443	0.45032	443	0.47764	443	0.02761
442	0.38275	442	0.4035	442	0.44796	442	0.47431	442	0.02604
441	0.38193	441	0.40236	441	0.44567	441	0.47086	441	0.02459
440	0.38121	440	0.40149	440	0.44325	440	0.46752	440	0.02324
439	0.3807	439	0.40066	439	0.44111	439	0.46413	439	0.02185
438	0.38005	438	0.39976	438	0.4389	438	0.4607	438	0.02025
437	0.37968	437	0.39912	437	0.43677	437	0.4573	437	0.01853
436	0.3792	436	0.39837	436	0.4345	436	0.45388	436	0.01692
435	0.37894	435	0.39782	435	0.43241	435	0.45053	435	0.01514
434	0.3786	434	0.39728	434	0.43021	434	0.44702	434	0.0135
433	0.37857	433	0.39689	433	0.42825	433	0.44365	433	0.0123
432	0.37845	432	0.39654	432	0.42628	432	0.44036	432	0.0109
431	0.37835	431	0.39611	431	0.42437	431	0.43687	431	0.00878
430	0.37835	430	0.39583	430	0.42227	430	0.43335	430	0.00739
429	0.37841	429	0.39558	429	0.42035	429	0.43001	429	0.00604
428	0.37846	428	0.39536	428	0.41843	428	0.42657	428	0.00484
427	0.37872	427	0.39516	427	0.41657	427	0.42319	427	0.00375
426	0.37883	426	0.39486	426	0.41467	426	0.41976	426	0.00289
425	0.37896	425	0.3946	425	0.41286	425	0.41645	425	0.00226
424	0.37905	424	0.39427	424	0.41092	424	0.41306	424	0.00123
423	0.3791	423	0.3938	423	0.40905	423	0.4097	423	0.000756756
422	0.37906	422	0.39326	422	0.40712	422	0.4063	422	0.000270187
421	0.37911	421	0.39265	421	0.40523	421	0.40298	421	0
420	0.37909	420	0.39203	420	0.40335	420	0.39977	420	9.50528e-05
419	0.37882	419	0.39127	419	0.40149	419	0.3965	419	0.00012837
418	0.37861	418	0.39035	418	0.39956	418	0.39331	418	0.000332576
417	0.37815	417	0.38935	417	0.39753	417	0.39011	417	0.00080871
416	0.37771	416	0.38816	416	0.39561	416	0.38698	416	0.00163
415	0.37713	415	0.38678	415	0.3936	415	0.38377	415	0.00251
414	0.37651	414	0.38551	414	0.39162	414	0.38074	414	0.00339
413	0.37576	413	0.38402	413	0.38968	413	0.37768	413	0.00451
412	0.3749	412	0.38248	412	0.38753	412	0.37459	412	0.00596
411	0.3741	411	0.38101	411	0.38567	411	0.37172	411	0.00778
410	0.37325	410	0.37937	410	0.3838	410	0.3689	410	0.0091
409	0.37224	409	0.37764	409	0.38179	409	0.3659	409	0.01094
408	0.37142	408	0.37601	408	0.37994	408	0.36313	408	0.0132
407	0.37043	407	0.37427	407	0.37798	407	0.36027	407	0.01538
406	0.36942	406	0.37261	406	0.37612	406	0.35739	406	0.01755
405	0.36869	405	0.37124	405	0.37448	405	0.35475	405	0.01999
404	0.36799	404	0.36968	404	0.37263	404	0.35195	404	0.02259
403	0.36749	403	0.36831	403	0.37109	403	0.34932	403	0.02499
402	0.36697	402	0.3671	402	0.36965	402	0.34672	402	0.02749
401	0.36673	401	0.36599	401	0.36834	401	0.34413	401	0.03001
400	0.36658	400	0.365	400	0.36692	400	0.34147	400	0.03229
399	0.36661	399	0.36435	399	0.36594	399	0.33885	399	0.03458
398	0.36698	398	0.36384	398	0.36498	398	0.33623	398	0.03697
397	0.36769	397	0.36364	397	0.36431	397	0.33374	397	0.03922
396	0.36852	396	0.36346	396	0.36372	396	0.33115	396	0.04119
395	0.36971	395	0.36388	395	0.3634	395	0.32867	395	0.0433
394	0.37142	394	0.3644	394	0.36336	394	0.32614	394	0.0458
393	0.37302	393	0.36505	393	0.36348	393	0.32359	393	0.04792
392	0.37519	392	0.36614	392	0.36375	392	0.32109	392	0.05001
391	0.37768	391	0.36771	391	0.3643	391	0.31867	391	0.05262
390	0.38055	390	0.36944	390	0.36525	390	0.31614	390	0.05542
389	0.38381	389	0.37159	389	0.36629	389	0.31401	389	0.05807
388	0.38702	388	0.37393	388	0.36757	388	0.31151	388	0.06111
387	0.39089	387	0.37645	387	0.36897	387	0.30914	387	0.06445
386	0.39496	386	0.37953	386	0.3708	386	0.307	386	0.06812
385	0.39946	385	0.38269	385	0.37277	385	0.30459	385	0.07208
384	0.404	384	0.3862	384	0.37486	384	0.30244	384	0.07607
383	0.40896	383	0.38989	383	0.3772	383	0.30033	383	0.08042
382	0.41411	382	0.39385	382	0.37965	382	0.29837	382	0.08476
381	0.41929	381	0.39801	381	0.38227	381	0.29623	381	0.09
380	0.42479	380	0.40226	380	0.38491	380	0.29439	380	0.09525
379	0.43029	379	0.40655	379	0.38771	379	0.29257	379	0.10053
378	0.43589	378	0.41109	378	0.39062	378	0.29094	378	0.10592
377	0.44158	377	0.41557	377	0.39372	377	0.28926	377	0.1122
376	0.44696	376	0.41991	376	0.39644	376	0.28776	376	0.11828
375	0.45238	375	0.42409	375	0.39937	375	0.28626	375	0.12486
374	0.45746	374	0.42822	374	0.40191	374	0.28483	374	0.13121
373	0.46232	373	0.43206	373	0.40455	373	0.28377	373	0.13788
372	0.46683	372	0.43588	372	0.40701	372	0.28259	372	0.14472
371	0.47124	371	0.43917	371	0.40926	371	0.28165	371	0.15234
370	0.47499	370	0.44242	370	0.41126	370	0.28072	370	0.15943
369	0.4786	369	0.44496	369	0.41315	369	0.27996	369	0.16625
368	0.48128	368	0.44726	368	0.41449	368	0.27936	368	0.17347
367	0.48423	367	0.44926	367	0.41593	367	0.2789	367	0.18087
366	0.48616	366	0.45095	366	0.41681	366	0.27835	366	0.1866
365	0.48789	365	0.45228	365	0.41776	365	0.27816	365	0.1924
364	0.48887	364	0.4529	364	0.41809	364	0.27797	364	0.19756
363	0.48956	363	0.45333	363	0.41826	363	0.27804	363	0.20211
362	0.48983	362	0.45365	362	0.41837	362	0.27806	362	0.20613
361	0.48969	361	0.45331	361	0.41802	361	0.27831	361	0.20933
360	0.48876	360	0.45271	360	0.41731	360	0.2785	360	0.21305
359	0.48751	359	0.45151	359	0.41652	359	0.27894	359	0.21634
358	0.4858	358	0.44996	358	0.41539	358	0.27958	358	0.21956
357	0.48379	357	0.44802	357	0.41402	357	0.28022	357	0.22248
356	0.48141	356	0.44597	356	0.41245	356	0.28108	356	0.22592
355	0.47829	355	0.44333	355	0.41033	355	0.282	355	0.22971
354	0.475	354	0.44035	354	0.40825	354	0.28277	354	0.23335
353	0.47156	353	0.43723	353	0.40607	353	0.28389	353	0.23768
352	0.46778	352	0.43369	352	0.40366	352	0.28485	352	0.24172
351	0.46396	351	0.42989	351	0.40112	351	0.28588	351	0.24642
350	0.45964	350	0.42604	350	0.39852	350	0.28704	350	0.25159
--	--
	--
	--
	--
	--
--	--
--	--
--	--
--	--
--
--
--
--
--
--
--
--
--
--
--
--
--
--
--
--
--
--
--
--
--
--
新:Choice
新:Choice
新:Choice
新:Choice
新:1000.00
新:350.00
新: 600.00
新: 12.00
新:
新:外置 sip
--
--
--
--
--
--
--
--
--
--
--
--
--
--
--
--
新:Choice
新:Choice
新:Choice
新:Choice
新:1000.00
新:350.00
新: 600.00
新: 12.00
新:
新:外置 sip
--
		--	--	--	--	--	--
		--	--
		--	--
		--	--

## Sheet: figure 1d
Figure 1d
PM6:Y6		PM1:Y6		PM2:Y6		PBFTZ:Y6
Volt (V)	J (mA/cm^2)	Volt (V)	J (mA/cm^2)	Volt (V)	J (mA/cm^2)	Volt (V)	J (mA/cm^2)
-1.515	-26.5838	-1.50746	-27.2142	-1.5	-26.6223	-1.5	-15.2359
-1.4948	-26.4021	-1.48736	-27.369	-1.48	-26.5999	-1.48	-15.2005
-1.4746	-26.3801	-1.46726	-27.1923	-1.46	-26.5758	-1.46	-15.1814
-1.4544	-26.3432	-1.44716	-27.1947	-1.44	-26.6027	-1.44	-15.146
-1.4342	-26.3316	-1.42706	-27.0787	-1.42	-26.5677	-1.42	-15.1112
-1.414	-26.3925	-1.40697	-27.0838	-1.4	-26.432	-1.4	-15.0625
-1.3938	-26.3426	-1.38687	-27.1511	-1.38	-26.4159	-1.38	-15.0094
-1.3736	-26.2723	-1.36677	-27.1185	-1.36	-26.3934	-1.36	-14.8914
-1.3534	-26.2762	-1.34667	-27.1103	-1.34	-26.2817	-1.34	-14.842
-1.3332	-26.2774	-1.32657	-27.2301	-1.32	-26.2491	-1.32	-14.8264
-1.313	-26.1947	-1.30647	-27.1975	-1.3	-26.2886	-1.3	-14.7696
-1.2928	-26.2125	-1.28637	-27.1129	-1.28	-26.2392	-1.28	-14.7534
-1.2726	-26.263	-1.26627	-27.1209	-1.26	-26.2094	-1.26	-14.8013
-1.2524	-26.2794	-1.24617	-27.086	-1.24	-26.2606	-1.24	-14.783
-1.2322	-26.29	-1.22607	-26.9388	-1.22	-26.241	-1.22	-14.7188
-1.212	-26.344	-1.20597	-26.9278	-1.2	-26.1758	-1.2	-14.7306
-1.1918	-26.3575	-1.18587	-26.8971	-1.18	-26.178	-1.18	-14.7035
-1.1716	-26.3299	-1.16577	-26.8344	-1.16	-26.1789	-1.16	-14.6149
-1.1514	-26.3354	-1.14567	-26.8089	-1.14	-26.0961	-1.14	-14.5794
-1.1312	-26.303	-1.12557	-26.897	-1.12	-26.0849	-1.12	-14.5576
-1.111	-26.2237	-1.10547	-26.8909	-1.1	-26.1144	-1.1	-14.5586
-1.0908	-26.2284	-1.08537	-26.9048	-1.08	-26.067	-1.08	-14.5305
-1.0706	-26.2572	-1.06527	-26.8568	-1.06	-26.0098	-1.06	-14.5613
-1.0504	-26.1881	-1.04517	-26.8534	-1.04	-26.056	-1.04	-14.543
-1.0302	-26.1928	-1.02507	-26.8044	-1.02	-26.0266	-1.02	-14.5301
-1.01	-26.2412	-1.00498	-26.7702	-1	-25.9445	-1	-14.4773
-0.9898	-26.2179	-0.98488	-26.8151	-0.98	-25.9482	-0.98	-14.4496
-0.9696	-26.1499	-0.96478	-26.8545	-0.96	-25.9635	-0.96	-14.4276
-0.9494	-26.1949	-0.94468	-26.8522	-0.94	-25.8797	-0.94	-14.3502
-0.9292	-26.1821	-0.92458	-26.9383	-0.92	-25.8802	-0.92	-14.3101
-0.909	-26.1412	-0.90448	-26.9623	-0.9	-25.933	-0.9	-14.2876
-0.8888	-26.1288	-0.88438	-26.8836	-0.88	-25.9006	-0.88	-14.2526
-0.8686	-26.1413	-0.86428	-26.9155	-0.86	-25.8524	-0.86	-14.2023
-0.8484	-26.0957	-0.84418	-26.9429	-0.84	-25.902	-0.84	-14.264
-0.8282	-26.0967	-0.82408	-26.8348	-0.82	-25.8719	-0.82	-14.2428
-0.808	-26.1673	-0.80398	-26.8491	-0.8	-25.784	-0.8	-14.2012
-0.7878	-26.1262	-0.78388	-26.9462	-0.78	-25.7769	-0.78	-14.179
-0.7676	-26.0815	-0.76378	-26.9445	-0.76	-25.7844	-0.76	-14.1611
-0.7474	-26.1096	-0.74368	-26.9394	-0.74	-25.7014	-0.74	-14.072
-0.7272	-26.0823	-0.72358	-26.9901	-0.72	-25.684	-0.72	-14.0493
-0.707	-25.9695	-0.70348	-26.9764	-0.7	-25.7327	-0.7	-14.021
-0.6868	-25.9482	-0.68338	-26.9103	-0.68	-25.71	-0.68	-13.9731
-0.6666	-25.9956	-0.66328	-26.9074	-0.66	-25.6529	-0.66	-13.9549
-0.6464	-25.9471	-0.64318	-26.857	-0.64	-25.6923	-0.64	-13.9496
-0.6262	-25.9349	-0.62308	-26.7351	-0.62	-25.6769	-0.62	-13.8676
-0.606	-26.0386	-0.60299	-26.7299	-0.6	-25.5856	-0.6	-13.8374
-0.5858	-26.0801	-0.58289	-26.7499	-0.58	-25.5639	-0.58	-13.8651
-0.5656	-26.1044	-0.56279	-26.681	-0.56	-25.5786	-0.56	-13.8058
-0.5454	-26.0724	-0.54269	-26.6976	-0.54	-25.5053	-0.54	-13.7712
-0.5252	-26.1314	-0.52259	-26.8125	-0.52	-25.4771	-0.52	-13.8085
-0.505	-26.0796	-0.50249	-26.7635	-0.5	-25.4958	-0.5	-13.7833
-0.4848	-25.9841	-0.48239	-26.6855	-0.48	-25.474	-0.48	-13.7214
-0.4646	-25.9914	-0.46229	-26.7235	-0.46	-25.447	-0.46	-13.7194
-0.4444	-25.9894	-0.44219	-26.6956	-0.44	-25.4559	-0.44	-13.7005
-0.4242	-25.9118	-0.42209	-26.5632	-0.42	-25.422	-0.42	-13.6382
-0.404	-25.9055	-0.40199	-26.5669	-0.4	-25.4498	-0.4	-13.6104
-0.3838	-25.9579	-0.38189	-26.6289	-0.38	-25.394	-0.38	-13.585
-0.3636	-25.9312	-0.36179	-26.5917	-0.36	-25.3458	-0.36	-13.5017
-0.3434	-25.8844	-0.34169	-26.577	-0.34	-25.3331	-0.34	-13.4611
-0.3232	-25.9351	-0.32159	-26.6919	-0.32	-25.3395	-0.32	-13.4576
-0.303	-25.9364	-0.30149	-26.6639	-0.3	-25.3045	-0.3	-13.3691
-0.2828	-25.8689	-0.28139	-26.5932	-0.28	-25.2687	-0.28	-13.3234
-0.2626	-25.8541	-0.26129	-26.5956	-0.26	-25.3026	-0.26	-13.355
-0.2424	-25.8833	-0.24119	-26.5605	-0.24	-25.2556	-0.24	-13.2875
-0.2222	-25.7582	-0.22109	-26.4166	-0.22	-25.1987	-0.22	-13.239
-0.202	-25.7357	-0.201	-26.4311	-0.2	-25.0896	-0.2	-13.2982
-0.1818	-25.7481	-0.1809	-26.4991	-0.18	-25.119	-0.18	-13.2799
-0.1616	-25.73	-0.1608	-26.4258	-0.16	-25.0486	-0.16	-13.2045
-0.1414	-25.7098	-0.1407	-26.4461	-0.14	-24.9934	-0.14	-13.2128
-0.1212	-25.7845	-0.1206	-26.5274	-0.12	-24.9756	-0.12	-13.1853
-0.101	-25.7316	-0.1005	-26.5256	-0.1	-25.0323	-0.1	-13.0632
-0.0808	-25.6636	-0.0804	-26.4453	-0.08	-24.982	-0.08	-13.0239
-0.0606	-25.6719	-0.0603	-26.4571	-0.06	-24.9894	-0.06	-13.0373
-0.0404	-25.6164	-0.0402	-26.467	-0.04	-24.9831	-0.04	-12.9545
-0.0202	-25.4657	-0.0201	-26.3965	-0.02	-24.969	-0.02	-12.9254
0	-25.5006	0	-26.4244	0	-24.9186	0	-12.9531
0.0202	-25.5565	0.0201	-26.4803	0.02	-24.9366	0.02	-12.9184
0.0404	-25.4271	0.0402	-26.3819	0.04	-24.8843	0.04	-12.8387
0.0606	-25.4674	0.0603	-26.42	0.06	-24.7494	0.06	-12.8599
0.0808	-25.5312	0.0804	-26.447	0.08	-24.6974	0.08	-12.8258
0.101	-25.5025	0.1005	-26.2962	0.1	-24.6448	0.1	-12.7354
0.1212	-25.5196	0.1206	-26.3007	0.12	-24.4975	0.12	-12.6934
0.1414	-25.5779	0.1407	-26.4086	0.14	-24.4356	0.14	-12.6757
0.1616	-25.5509	0.1608	-26.3447	0.16	-24.4789	0.16	-12.5795
0.1818	-25.5475	0.1809	-26.3164	0.18	-24.4168	0.18	-12.5253
0.202	-25.5688	0.201	-26.4502	0.2	-24.3588	0.2	-12.5454
0.2222	-25.5147	0.22109	-26.4083	0.22	-24.3999	0.22	-12.487
0.2424	-25.3901	0.24119	-26.3638	0.24	-24.3628	0.24	-12.4389
0.2626	-25.3866	0.26129	-26.3166	0.26	-24.2328	0.26	-12.4573
0.2828	-25.3636	0.28139	-26.3965	0.28	-24.196	0.28	-12.4082
0.303	-25.2418	0.30149	-26.306	0.3	-24.1706	0.3	-12.323
0.3232	-25.2015	0.32159	-26.2124	0.32	-24.0455	0.32	-12.2719
0.3434	-25.2339	0.34169	-26.2253	0.34	-24.0044	0.34	-12.2192
0.3636	-25.1885	0.36179	-26.2015	0.36	-24.0186	0.36	-12.0941
0.3838	-25.1201	0.38189	-26.0441	0.38	-23.9749	0.38	-12.0176
0.404	-25.156	0.40199	-26.0193	0.4	-23.9102	0.4	-11.971
0.4242	-25.1202	0.42209	-26.0538	0.42	-23.9316	0.42	-11.8638
0.4444	-25.0814	0.44219	-25.9672	0.44	-23.8633	0.44	-11.7723
0.4646	-25.0159	0.46229	-25.8612	0.46	-23.7358	0.46	-11.7523
0.4848	-24.9674	0.48239	-25.8197	0.48	-23.6643	0.48	-11.6729
0.505	-24.7795	0.50249	-25.8076	0.5	-23.5856	0.5	-11.5509
0.5252	-24.7231	0.52259	-25.764	0.52	-23.4223	0.52	-11.4801
0.5454	-24.6292	0.54269	-25.6415	0.54	-23.3408	0.54	-11.3834
0.5656	-24.4447	0.56279	-25.6823	0.56	-23.2827	0.56	-11.1709
0.5858	-24.2876	0.58289	-25.6856	0.58	-23.1651	0.58	-11.0279
0.606	-24.1719	0.60299	-25.5243	0.6	-23.031	0.6	-10.9224
0.6262	-23.9678	0.62308	-25.4994	0.62	-22.9605	0.62	-10.7107
0.6464	-23.7572	0.64318	-25.5028	0.64	-22.7775	0.64	-10.513
0.6666	-23.5519	0.66328	-25.2859	0.66	-22.5204	0.66	-10.3821
0.6868	-23.2118	0.68338	-25.1635	0.68	-22.2607	0.68	-10.143
0.707	-22.708	0.70348	-25.0102	0.7	-21.9178	0.7	-9.82353
0.7272	-22.0784	0.72358	-24.5544	0.72	-21.3729	0.72	-9.55102
0.7474	-21.096	0.74368	-24.0677	0.74	-20.7484	0.74	-9.17873
0.7676	-19.6318	0.76378	-23.3233	0.76	-19.9498	0.76	-8.70494
0.7878	-17.6396	0.78388	-21.8645	0.78	-18.7483	0.78	-8.17593
0.808	-14.7852	0.80398	-19.7242	0.8	-17.1291	0.8	-7.51774
0.8282	-10.6354	0.82408	-16.372	0.82	-15.0735	0.82	-6.71432
0.8484	-5.01747	0.84418	-11.1098	0.84	-12.3235	0.84	-5.71546
0.8686	2.24678	0.86428	-3.6572	0.86	-8.91807	0.86	-4.45969
0.8888	11.526	0.88438	6.37262	0.88	-4.80226	0.88	-2.80513
0.909	22.6981	0.90448	19.3801	0.9	-0.02324	0.9	-0.7133
0.9292	35.7571	0.92458	35.209	0.92	5.42347	0.92	1.87235
0.9494	50.5002	0.94468	53.6376	0.94	11.4568	0.94	4.99862
0.9696	66.7845	0.96478	74.4711	0.96	18.0322	0.96	8.77406
0.9898	84.3759	0.98488	97.3887	0.98	25.1358	0.98	13.0916
1.01	103.166	1.00498	122	1	32.6553	1	17.9927
1.0302	122.872	1.02507	148.051	1.02	40.6227	1.02	23.4459
1.0504	143.39	1.04517	175.494	1.04	48.9971	1.04	29.4326
1.0706	164.724	1.06527	204.107	1.06	57.8036	1.06	35.7973
1.0908	186.645	1.08537	233.667	1.08	66.9314	1.08	42.6472
1.111	209.067	1.10547	264.25	1.1	76.5358	1.1	49.8054
1.1312	232.185	1.12557	295.752	1.12	86.6097	1.12	57.3015
1.1514	255.748	1.14567	327.938	1.14	97.0378	1.14	65.1391
1.1716	279.697	1.16577	361.071	1.16	107.854	1.16	73.3106
1.1918	304.009	1.18587	394.859	1.18	119.166	1.18	81.6824
1.212	328.654	1.20597	429.157	1.2	130.815	1.2	90.3298
1.2322	353.489	1.22607	464.068	1.22	142.799	1.22	99.2733
1.2524	378.632	1.24617	499.635	1.24	155.242	1.24	108.451
1.2726	403.974	1.26627	535.436	1.26	168.083	1.26	117.811
1.2928	429.632	1.28637	571.791	1.28	181.197	1.28	127.4
1.313	455.588	1.30647	608.676	1.3	194.757	1.3	137.258
1.3332	481.725	1.32657	646.047	1.32	208.708	1.32	147.325
1.3534	508.05	1.34667	683.882	1.34	222.912	1.34	157.556
1.3736	534.668	1.36677	722.176	1.36	237.697	1.36	168.001
1.3938	561.425	1.38687	760.877	1.38	252.809	1.38	178.681
1.414	588.3	1.40697	800.089	1.4	268.237	1.4	189.548
1.4342	615.406	1.42706	839.691	1.42	283.976	1.42	200.56
1.4544	642.709	1.44716	879.663	1.44	300.013	1.44	211.773
1.4746	670.091	1.46726	920.034	1.46	316.122	1.46	223.208
1.4948	697.633	1.48736	960.575	1.48	332.125	1.48	234.533
1.515	725.206	1.49254	1001.55	1.5	348.986	1.5	246.413
		--	--
		--	--
		--	--
		--	--

## Sheet: figure 1e
Figure 1e
PM6:Y6		PM1:Y6		PM2:Y6		PBFTZ:Y6
Lambda(nm)	EQE (%)	Lambda(nm)	EQE (%)	Lambda(nm)	EQE (%)	Lambda(nm)	EQE (%)
300	1.47866	300	0.2751	300	1.61989	300	0.1262
310	3.76391	310	2.73281	310	3.68424	310	2.0647
320	13.5157	320	9.99135	320	13.7371	320	7.77124
330	26.8366	330	23.1806	330	28.3509	330	16.6054
340	36.5706	340	35.9062	340	38.8447	340	23.181
350	41.2005	350	41.5899	350	43.8933	350	25.3962
360	42.5491	360	41.9966	360	45.3056	360	24.2854
370	45.1415	370	43.0776	370	48.134	370	23.4704
380	47.3013	380	43.8904	380	50.5562	380	22.5452
390	48.6441	390	44.5184	390	52.8424	390	22.1073
400	53.319	400	48.4141	400	58.9173	400	23.5706
410	59.3368	410	54.1735	410	64.725	410	26.1652
420	66.0029	420	61.3815	420	69.8174	420	29.8921
430	71.6333	430	68.2889	430	72.6664	430	34.3145
440	74.9491	440	73.414	440	73.8962	440	38.2847
450	76.4547	450	76.3624	450	74.0734	450	41.0944
460	76.8478	460	77.5248	460	73.5063	460	42.7934
470	77.2184	470	77.8326	470	73.567	470	43.5376
480	77.9753	480	78.6342	480	74.4723	480	44.2062
490	78.3079	490	79.6861	490	75.6822	490	45.1014
500	79.4096	500	80.5257	500	77.2002	500	44.922
510	80.6954	510	81.8211	510	78.263	510	44.7661
520	82.0052	520	82.7587	520	79.7196	520	44.4575
530	83.3267	530	84.0468	530	80.8748	530	44.2118
540	83.8299	540	84.5415	540	81.2931	540	43.1133
550	84.3103	550	85.087	550	81.6415	550	42.1278
560	84.6472	560	85.4914	560	82.2408	560	41.3319
570	84.5635	570	85.46	570	81.7653	570	40.6765
580	84.1909	580	85.4063	580	81.3475	580	40.5043
590	83.5093	590	84.7839	590	81.0958	590	39.8545
600	82.9283	600	84.3165	600	80.4719	600	38.5121
610	82.1943	610	83.96	610	80.0643	610	36.4847
620	81.3349	620	83.3007	620	79.7195	620	34.8529
630	80.5951	630	82.9421	630	79.3724	630	35.3627
640	79.8999	640	82.8455	640	78.6873	640	37.4416
650	79.9012	650	83.2003	650	77.3366	650	39.4662
660	79.4641	660	83.2136	660	75.4449	660	40.691
670	79.204	670	82.6721	670	73.821	670	41.379
680	79.2806	680	82.2848	680	72.6502	680	42.0281
690	78.8655	690	81.7286	690	71.8336	690	42.1678
700	78.5247	700	81.3989	700	71.7023	700	42.2475
710	78.1304	710	81.4156	710	71.7087	710	42.3224
720	77.8297	720	81.8007	720	71.9327	720	42.1101
730	77.1685	730	81.6855	730	72.1385	730	41.9528
740	76.887	740	81.9314	740	72.2437	740	41.8797
750	76.3496	750	82.0888	750	72.2662	750	41.4857
760	76.2334	760	82.014	760	72.4514	760	41.5326
770	75.465	770	82.1356	770	72.4021	770	41.2663
780	74.5561	780	82.3126	780	72.4737	780	41.3132
790	74.7202	790	82.0945	790	72.7329	790	41.0383
800	73.9119	800	82.0151	800	73.0415	800	40.622
810	72.6978	810	81.5648	810	72.7272	810	39.682
820	71.0205	820	79.9554	820	71.2597	820	38.219
830	65.2583	830	75.3418	830	69.612	830	35.3367
840	61.5168	840	74.0056	840	67.1202	840	33.888
850	58.6011	850	69.475	850	62.1236	850	31.6904
860	51.2695	860	59.7777	860	54.5547	860	28.1925
870	42.2917	870	48.7352	870	45.6671	870	24.2917
880	32.642	880	36.9989	880	35.8598	880	20.0469
890	24.6094	890	28.5966	890	28.3301	890	16.7033
900	17.3905	900	19.1225	900	19.7582	900	12.9291
910	11.7865	910	12.4666	910	13.458	910	9.56519
920	6.98259	920	6.80668	920	7.81491	920	5.94966
930	5.17034	930	5.0189	930	5.81226	930	4.56975
940	2.64039	940	2.26844	940	2.82106	940	2.23262
950	1.58633	950	1.31929	950	1.64751	950	1.29301
960	0.95343	960	0.77576	960	0.95869	960	0.75989
970	0.51589	970	0.39376	970	0.5309	970	0.39995
980	0.26894	980	0.19723	980	0.26731	980	0.20176
990	0.1764	990	0.14124	990	0.17142	990	0.12928
1000	0.09516	1000	0.07007	1000	0.09119	1000	0.0675
1010	0.04593	--	--			1010	0.04793
1020	0.01878	--	--			1020	0.03256
1030	0.01037	--	--			1030	0.02055
1040	0.00596	--	--			1040	0.00477
1050	0.00573	--	--			1050	0.01701
		--	--
		--	--
		--	--
		--	--
		--	--
		--	--
		--	--
		--	--
		--	--
		--	--

## Sheet: figure 1f
Figure 1f
PM1		PM6
batch	PCE(%)	batch	PCE(%)
1	17.13	1	15.8
2	17.07	2	14.7
3	17.22	3	16.3
4	17.34	4	16.5
5	16.95	5	15.3
6	17.43	6	15.2
7	17.48	7	15.7
8	17.6	8	15.5

## Sheet: figure 2b
Figure 2b
PM6-CB-20		PM6-CB-30		PM6-CB-40		PM6-CB-50		PM6-CB-60		PM6-CB-70		PM6-CB-80		PM6-CB-90		PM6-CB-100
波长 (nm)	Abs	波长 (nm)	Abs	波长 (nm)	Abs	波长 (nm)	Abs	波长 (nm)	Abs	波长 (nm)	Abs	波长 (nm)	Abs	波长 (nm)	Abs	波长 (nm)	Abs
1000	-0.00183	1000	0.000743667	1000	0.000256114	1000	-0.00388	1000	-0.00394	1000	-0.00414	1000	-0.00228	1000	-0.00429	1000	-0.00364
999	-0.00181	999	0.000793327	999	0.000297868	999	-0.00381	999	-0.00388	999	-0.0041	999	-0.00219	999	-0.00425	999	-0.00366
998	-0.00182	998	0.000763582	998	0.00026277	998	-0.00388	998	-0.00393	998	-0.00414	998	-0.00223	998	-0.00427	998	-0.00368
997	-0.00172	997	0.000856998	997	0.000321778	997	-0.00378	997	-0.00384	997	-0.00405	997	-0.00214	997	-0.00416	997	-0.00355
996	-0.00185	996	0.000783213	996	0.000268728	996	-0.00388	996	-0.00394	996	-0.00416	996	-0.00229	996	-0.00426	996	-0.00361
995	-0.00185	995	0.0008044	995	0.000285668	995	-0.00385	995	-0.00393	995	-0.00415	995	-0.00229	995	-0.00431	995	-0.00366
994	-0.00182	994	0.000832488	994	0.000318255	994	-0.00387	994	-0.00391	994	-0.00413	994	-0.00228	994	-0.0043	994	-0.00364
993	-0.00184	993	0.000804063	993	0.000277768	993	-0.00388	993	-0.00396	993	-0.00415	993	-0.00225	993	-0.0043	993	-0.00368
992	-0.00184	992	0.000835963	992	0.000316908	992	-0.00386	992	-0.00391	992	-0.00415	992	-0.00224	992	-0.00431	992	-0.00366
991	-0.00182	991	0.000826289	991	0.000312452	991	-0.00387	991	-0.00394	991	-0.00416	991	-0.00226	991	-0.00428	991	-0.00369
990	-0.00178	990	0.000899147	990	0.000373281	990	-0.00382	990	-0.00388	990	-0.00413	990	-0.00216	990	-0.00425	990	-0.00361
989	-0.00175	989	0.000901119	989	0.000369835	989	-0.00383	989	-0.00388	989	-0.00413	989	-0.00221	989	-0.0042	989	-0.00358
988	-0.00173	988	0.000951289	988	0.000409424	988	-0.00378	988	-0.00386	988	-0.00406	988	-0.00218	988	-0.00419	988	-0.00355
987	-0.00175	987	0.000947268	987	0.000406289	987	-0.00381	987	-0.00388	987	-0.00406	987	-0.00219	987	-0.00414	987	-0.00356
986	-0.00173	986	0.000972148	986	0.000439144	986	-0.00377	986	-0.00382	986	-0.00406	986	-0.00215	986	-0.00411	986	-0.00349
985	-0.00175	985	0.000934504	985	0.000439274	985	-0.00381	985	-0.00384	985	-0.00406	985	-0.00216	985	-0.00417	985	-0.00356
984	-0.0017	984	0.000963586	984	0.000440155	984	-0.00377	984	-0.00387	984	-0.00406	984	-0.00214	984	-0.00419	984	-0.00354
983	-0.00171	983	0.000955647	983	0.000441062	983	-0.00383	983	-0.00386	983	-0.00405	983	-0.00217	983	-0.0042	983	-0.00358
982	-0.00169	982	0.001	982	0.000494056	982	-0.0038	982	-0.00383	982	-0.00402	982	-0.00214	982	-0.00416	982	-0.00354
981	-0.00165	981	0.00102	981	0.000493589	981	-0.00376	981	-0.00378	981	-0.00402	981	-0.00213	981	-0.0042	981	-0.00351
980	-0.00163	980	0.00107	980	0.000515748	980	-0.00372	980	-0.00377	980	-0.004	980	-0.00209	980	-0.00411	980	-0.00348
979	-0.00162	979	0.00108	979	0.000557113	979	-0.00369	979	-0.00375	979	-0.00396	979	-0.00208	979	-0.0041	979	-0.00344
978	-0.00162	978	0.00108	978	0.000549207	978	-0.00371	978	-0.00376	978	-0.00401	978	-0.00207	978	-0.00413	978	-0.00347
977	-0.00161	977	0.00111	977	0.000574116	977	-0.00372	977	-0.00375	977	-0.00396	977	-0.00206	977	-0.00411	977	-0.00342
976	-0.0016	976	0.0011	976	0.000576941	976	-0.00372	976	-0.00377	976	-0.00397	976	-0.00207	976	-0.0041	976	-0.00348
975	-0.0016	975	0.00112	975	0.0005779	975	-0.00366	975	-0.00372	975	-0.00395	975	-0.00201	975	-0.00409	975	-0.00345
974	-0.00162	974	0.00112	974	0.000590913	974	-0.00372	974	-0.00373	974	-0.00397	974	-0.00205	974	-0.00408	974	-0.00347
973	-0.00165	973	0.00109	973	0.000553406	973	-0.0037	973	-0.00378	973	-0.00396	973	-0.00201	973	-0.00407	973	-0.00346
972	-0.00162	972	0.00114	972	0.000568699	972	-0.00372	972	-0.00374	972	-0.00396	972	-0.002	972	-0.00408	972	-0.00344
971	-0.00165	971	0.00111	971	0.000547834	971	-0.00376	971	-0.00376	971	-0.00398	971	-0.002	971	-0.00411	971	-0.00345
970	-0.00166	970	0.0011	970	0.000546201	970	-0.00374	970	-0.00379	970	-0.00401	970	-0.00204	970	-0.00409	970	-0.00347
969	-0.00163	969	0.00113	969	0.000576138	969	-0.00371	969	-0.00375	969	-0.00396	969	-0.002	969	-0.00408	969	-0.00343
968	-0.00165	968	0.00113	968	0.000560975	968	-0.00371	968	-0.00374	968	-0.004	968	-0.00205	968	-0.00411	968	-0.00344
967	-0.00163	967	0.00113	967	0.000586039	967	-0.00373	967	-0.00378	967	-0.00402	967	-0.00204	967	-0.00412	967	-0.00348
966	-0.00163	966	0.00113	966	0.000579456	966	-0.00375	966	-0.00377	966	-0.00399	966	-0.00204	966	-0.00412	966	-0.00348
965	-0.00162	965	0.00115	965	0.000556983	965	-0.00374	965	-0.00377	965	-0.00402	965	-0.00203	965	-0.00411	965	-0.00348
964	-0.00159	964	0.00115	964	0.000577149	964	-0.00373	964	-0.00375	964	-0.00401	964	-0.00203	964	-0.00414	964	-0.00348
963	-0.00159	963	0.00117	963	0.000583344	963	-0.00373	963	-0.00376	963	-0.004	963	-0.00203	963	-0.00413	963	-0.00347
962	-0.00155	962	0.0012	962	0.000590835	962	-0.00377	962	-0.00381	962	-0.00401	962	-0.00203	962	-0.00414	962	-0.00346
961	-0.00157	961	0.00116	961	0.000578911	961	-0.00377	961	-0.00379	961	-0.00399	961	-0.0021	961	-0.00417	961	-0.00346
960	-0.00149	960	0.00119	960	0.000637755	960	-0.00372	960	-0.00376	960	-0.00399	960	-0.002	960	-0.00413	960	-0.00345
959	-0.00152	959	0.00121	959	0.000634851	959	-0.00371	959	-0.00377	959	-0.00397	959	-0.00204	959	-0.00411	959	-0.00342
958	-0.00149	958	0.00123	958	0.000659817	958	-0.00371	958	-0.00371	958	-0.00393	958	-0.00198	958	-0.00406	958	-0.00336
957	-0.00147	957	0.00129	957	0.000710633	957	-0.00363	957	-0.00368	957	-0.00387	957	-0.00192	957	-0.00399	957	-0.0033
956	-0.0015	956	0.00128	956	0.000751317	956	-0.00362	956	-0.00368	956	-0.00388	956	-0.00189	956	-0.00395	956	-0.00327
955	-0.00146	955	0.00133	955	0.000772269	955	-0.00362	955	-0.00362	955	-0.00384	955	-0.00186	955	-0.00394	955	-0.00323
954	-0.00143	954	0.00136	954	0.000812232	954	-0.0036	954	-0.0036	954	-0.00382	954	-0.00185	954	-0.0039	954	-0.00319
953	-0.00145	953	0.00133	953	0.000785521	953	-0.00364	953	-0.00362	953	-0.0038	953	-0.00184	953	-0.00389	953	-0.00318
952	-0.00144	952	0.00143	952	0.000864156	952	-0.00356	952	-0.00357	952	-0.00377	952	-0.00178	952	-0.00383	952	-0.00316
951	-0.00149	951	0.00138	951	0.000815578	951	-0.00359	951	-0.00359	951	-0.00382	951	-0.00184	951	-0.00386	951	-0.00318
950	-0.00143	950	0.00138	950	0.000835185	950	-0.0036	950	-0.00361	950	-0.00379	950	-0.00184	950	-0.00389	950	-0.00317
949	-0.00147	949	0.0014	949	0.00083796	949	-0.00361	949	-0.00359	949	-0.0038	949	-0.00182	949	-0.00387	949	-0.00315
948	-0.00142	948	0.00144	948	0.000874116	948	-0.00357	948	-0.00359	948	-0.00381	948	-0.00181	948	-0.00388	948	-0.00314
947	-0.00144	947	0.00141	947	0.000845482	947	-0.00359	947	-0.00359	947	-0.00383	947	-0.00179	947	-0.00384	947	-0.00314
946	-0.00141	946	0.00147	946	0.000880627	946	-0.00356	946	-0.00359	946	-0.00378	946	-0.00179	946	-0.00382	946	-0.00308
945	-0.00142	945	0.00147	945	0.00091523	945	-0.00356	945	-0.00358	945	-0.00383	945	-0.00179	945	-0.00383	945	-0.00311
944	-0.00144	944	0.00138	944	0.000834848	944	-0.00364	944	-0.00363	944	-0.00384	944	-0.00183	944	-0.00389	944	-0.00318
943	-0.00144	943	0.00142	943	0.000880212	943	-0.00359	943	-0.00361	943	-0.0038	943	-0.00181	943	-0.00386	943	-0.00313
942	-0.00147	942	0.00141	942	0.000850928	942	-0.00363	942	-0.0036	942	-0.00381	942	-0.00182	942	-0.0039	942	-0.00318
941	-0.00145	941	0.00144	941	0.000862937	941	-0.00357	941	-0.00357	941	-0.0038	941	-0.00182	941	-0.00388	941	-0.00312
940	-0.00151	940	0.0014	940	0.000835989	940	-0.00365	940	-0.00362	940	-0.00384	940	-0.00185	940	-0.00391	940	-0.00318
939	-0.0015	939	0.00142	939	0.000853781	939	-0.00362	939	-0.00358	939	-0.00382	939	-0.00183	939	-0.00386	939	-0.00318
938	-0.00151	938	0.00144	938	0.000872845	938	-0.00363	938	-0.00359	938	-0.00383	938	-0.00182	938	-0.00387	938	-0.00318
937	-0.00149	937	0.00147	937	0.000869214	937	-0.00361	937	-0.00361	937	-0.00384	937	-0.00183	937	-0.00385	937	-0.00319
936	-0.00153	936	0.00146	936	0.000879563	936	-0.00363	936	-0.00361	936	-0.00386	936	-0.00181	936	-0.00386	936	-0.00319
935	-0.00152	935	0.00145	935	0.000865894	935	-0.00365	935	-0.00365	935	-0.00386	935	-0.00185	935	-0.00386	935	-0.00324
934	-0.00152	934	0.00143	934	0.000840657	934	-0.00364	934	-0.00363	934	-0.00387	934	-0.00186	934	-0.00387	934	-0.00323
933	-0.00153	933	0.00142	933	0.000846441	933	-0.00362	933	-0.00363	933	-0.00386	933	-0.00185	933	-0.00389	933	-0.00325
932	-0.00152	932	0.00146	932	0.000853418	932	-0.00363	932	-0.00362	932	-0.00385	932	-0.00185	932	-0.00387	932	-0.00325
931	-0.00153	931	0.00141	931	0.000842992	931	-0.00363	931	-0.00362	931	-0.00386	931	-0.00185	931	-0.00388	931	-0.00327
930	-0.00151	930	0.00149	930	0.000893337	930	-0.00361	930	-0.0036	930	-0.00382	930	-0.00183	930	-0.00383	930	-0.00319
929	-0.00154	929	0.00146	929	0.000865323	929	-0.00367	929	-0.00362	929	-0.00385	929	-0.00185	929	-0.00387	929	-0.00322
928	-0.00151	928	0.00146	928	0.000880679	928	-0.00364	928	-0.00365	928	-0.00388	928	-0.00185	928	-0.00385	928	-0.00323
927	-0.00153	927	0.00146	927	0.000842214	927	-0.00369	927	-0.00365	927	-0.00389	927	-0.00185	927	-0.00389	927	-0.00323
926	-0.00154	926	0.00146	926	0.000858268	926	-0.00369	926	-0.0037	926	-0.00389	926	-0.00188	926	-0.0039	926	-0.0033
925	-0.00156	925	0.00144	925	0.000843484	925	-0.00368	925	-0.00369	925	-0.00393	925	-0.00188	925	-0.0039	925	-0.0033
924	-0.00156	924	0.00143	924	0.000843225	924	-0.00372	924	-0.00372	924	-0.00393	924	-0.0019	924	-0.00393	924	-0.0033
923	-0.00155	923	0.00145	923	0.000867398	923	-0.00364	923	-0.00365	923	-0.00391	923	-0.00186	923	-0.00391	923	-0.00328
922	-0.00157	922	0.00146	922	0.000851966	922	-0.00368	922	-0.00367	922	-0.00394	922	-0.00188	922	-0.00392	922	-0.0033
921	-0.00155	921	0.00146	921	0.000872638	921	-0.00367	921	-0.00365	921	-0.00394	921	-0.00186	921	-0.00392	921	-0.00324
920	-0.00158	920	0.0015	920	0.000881353	920	-0.00367	920	-0.00364	920	-0.00391	920	-0.00185	920	-0.00388	920	-0.00326
919	-0.00159	919	0.00148	919	0.000877774	919	-0.00369	919	-0.0037	919	-0.00393	919	-0.00187	919	-0.00391	919	-0.00326
918	-0.00157	918	0.00147	918	0.00086247	918	-0.00371	918	-0.0037	918	-0.00391	918	-0.00188	918	-0.00394	918	-0.00328
917	-0.00162	917	0.00145	917	0.000851862	917	-0.00374	917	-0.00371	917	-0.00393	917	-0.00189	917	-0.00395	917	-0.00329
916	-0.00162	916	0.00145	916	0.000832151	916	-0.00372	916	-0.00371	916	-0.00395	916	-0.00189	916	-0.00395	916	-0.0033
915	-0.00162	915	0.00149	915	0.00087697	915	-0.0037	915	-0.00371	915	-0.00392	915	-0.00185	915	-0.00396	915	-0.00329
914	-0.00161	914	0.00152	914	0.000875335	914	-0.0037	914	-0.00366	914	-0.00392	914	-0.00186	914	-0.00395	914	-0.00327
913	-0.00161	913	0.00152	913	0.000926229	913	-0.00369	913	-0.00367	913	-0.00395	913	-0.00184	913	-0.00392	913	-0.00333
912	-0.00161	912	0.00151	912	0.000892092	912	-0.0037	912	-0.00368	912	-0.00396	912	-0.00187	912	-0.00397	912	-0.00335
911	-0.00163	911	0.00152	911	0.000903453	911	-0.00371	911	-0.00371	911	-0.00398	911	-0.00184	911	-0.00395	911	-0.00336
910	-0.00161	910	0.00152	910	0.000907189	910	-0.00368	910	-0.0037	910	-0.00395	910	-0.00185	910	-0.00394	910	-0.00334
909	-0.00165	909	0.00149	909	0.00089549	909	-0.00376	909	-0.00375	909	-0.004	909	-0.0019	909	-0.00398	909	-0.00336
908	-0.00161	908	0.00152	908	0.000904517	908	-0.00371	908	-0.0037	908	-0.00396	908	-0.00188	908	-0.00395	908	-0.00333
907	-0.00165	907	0.0015	907	0.0008702	907	-0.00371	907	-0.00372	907	-0.00396	907	-0.00188	907	-0.00395	907	-0.00336
906	-0.00163	906	0.00155	906	0.000917565	906	-0.00371	906	-0.0037	906	-0.00396	906	-0.00185	906	-0.00393	906	-0.00334
905	-0.00167	905	0.00152	905	0.000881379	905	-0.00374	905	-0.00372	905	-0.00398	905	-0.00187	905	-0.00391	905	-0.00331
904	-0.00165	904	0.00153	904	0.000923505	904	-0.00372	904	-0.00373	904	-0.00398	904	-0.00186	904	-0.00396	904	-0.00335
903	-0.00166	903	0.00157	903	0.000932092	903	-0.00372	903	-0.00371	903	-0.00397	903	-0.00186	903	-0.00391	903	-0.00335
902	-0.00173	902	0.00153	902	0.000905762	902	-0.00377	902	-0.00374	902	-0.00402	902	-0.00189	902	-0.00395	902	-0.00341
901	-0.00172	901	0.0015	901	0.000877851	901	-0.00381	901	-0.00378	901	-0.00405	901	-0.00194	901	-0.00399	901	-0.00343
900	-0.00171	900	0.00153	900	0.000870718	900	-0.00379	900	-0.0038	900	-0.00406	900	-0.00193	900	-0.00399	900	-0.00345
899	-0.00176	899	0.00151	899	0.000858735	899	-0.00382	899	-0.0038	899	-0.00406	899	-0.00192	899	-0.004	899	-0.00348
898	-0.00173	898	0.00151	898	0.000871678	898	-0.00381	898	-0.00381	898	-0.00404	898	-0.00193	898	-0.004	898	-0.00345
897	-0.00174	897	0.00154	897	0.000878759	897	-0.00381	897	-0.00377	897	-0.00404	897	-0.00194	897	-0.00402	897	-0.00345
896	-0.00175	896	0.00153	896	0.000881275	896	-0.0038	896	-0.0038	896	-0.00404	896	-0.0019	896	-0.00397	896	-0.00348
895	-0.00178	895	0.00153	895	0.000860914	895	-0.00383	895	-0.00381	895	-0.00409	895	-0.00191	895	-0.00402	895	-0.0035
894	-0.00181	894	0.00148	894	0.000804686	894	-0.00391	894	-0.00386	894	-0.00411	894	-0.00198	894	-0.00403	894	-0.00356
893	-0.00179	893	0.00151	893	0.000855623	893	-0.00387	893	-0.00386	893	-0.0041	893	-0.00194	893	-0.00403	893	-0.00351
892	-0.0018	892	0.00148	892	0.000830517	892	-0.00391	892	-0.00389	892	-0.00412	892	-0.00199	892	-0.00403	892	-0.00356
891	-0.00181	891	0.00151	891	0.000859098	891	-0.00387	891	-0.00386	891	-0.00405	891	-0.00196	891	-0.00405	891	-0.00355
890	-0.00176	890	0.00151	890	0.00084294	890	-0.00389	890	-0.00391	890	-0.00413	890	-0.00201	890	-0.00405	890	-0.00352
889	-0.00178	889	0.00154	889	0.000875024	889	-0.00386	889	-0.00387	889	-0.00417	889	-0.00194	889	-0.00405	889	-0.00355
888	-0.00177	888	0.00154	888	0.000856116	888	-0.00387	888	-0.00392	888	-0.00424	888	-0.00199	888	-0.00403	888	-0.00355
887	-0.00178	887	0.00156	887	0.000885711	887	-0.00384	887	-0.00393	887	-0.00425	887	-0.00198	887	-0.00411	887	-0.00358
886	-0.00183	886	0.00155	886	0.00086164	886	-0.0039	886	-0.00399	886	-0.00429	886	-0.00202	886	-0.00414	886	-0.00359
885	-0.00184	885	0.00155	885	0.000856064	885	-0.00392	885	-0.00408	885	-0.00438	885	-0.00205	885	-0.00422	885	-0.00365
884	-0.00186	884	0.00156	884	0.00085015	884	-0.00393	884	-0.00409	884	-0.00445	884	-0.00203	884	-0.00425	884	-0.00366
883	-0.0019	883	0.00155	883	0.000829739	883	-0.00398	883	-0.00419	883	-0.00455	883	-0.00214	883	-0.00436	883	-0.00372
882	-0.00183	882	0.0016	882	0.000875569	882	-0.00393	882	-0.00424	882	-0.00463	882	-0.00211	882	-0.00442	882	-0.0038
881	-0.00191	881	0.00159	881	0.000809613	881	-0.00402	881	-0.00442	881	-0.00478	881	-0.00224	881	-0.00454	881	-0.00387
880	-0.00193	880	0.00166	880	0.00084351	880	-0.00397	880	-0.0045	880	-0.00493	880	-0.00227	880	-0.00462	880	-0.00395
879	-0.002	879	0.00164	879	0.000799888	879	-0.00406	879	-0.00468	879	-0.00522	879	-0.00238	879	-0.00471	879	-0.00414
878	-0.00206	878	0.00162	878	0.000760081	878	-0.00411	878	-0.00471	878	-0.00546	878	-0.00251	878	-0.00482	878	-0.00428
877	-0.00212	877	0.00158	877	0.000699614	877	-0.00425	877	-0.00472	877	-0.00571	877	-0.00271	877	-0.0049	877	-0.00451
876	-0.00216	876	0.00157	876	0.000679676	876	-0.00428	876	-0.00463	876	-0.00587	876	-0.00293	876	-0.00497	876	-0.00471
875	-0.00216	875	0.00157	875	0.000575619	875	-0.00443	875	-0.00468	875	-0.00604	875	-0.00318	875	-0.00528	875	-0.00508
874	-0.00213	874	0.0015	874	0.000542391	874	-0.00452	874	-0.00483	874	-0.0061	874	-0.00337	874	-0.00549	874	-0.00537
873	-0.00211	873	0.0015	873	0.000488847	873	-0.00452	873	-0.00488	873	-0.00608	873	-0.0035	873	-0.00575	873	-0.00558
872	-0.00207	872	0.00141	872	0.000332762	872	-0.00471	872	-0.00501	872	-0.0061	872	-0.00376	872	-0.00609	872	-0.00596
871	-0.002	871	0.00138	871	0.000307479	871	-0.00473	871	-0.00512	871	-0.00595	871	-0.00386	871	-0.00631	871	-0.00614
870	-0.00196	870	0.00139	870	0.000293905	870	-0.00477	870	-0.00512	870	-0.0058	870	-0.00395	870	-0.00646	870	-0.00632
869	-0.00187	869	0.00133	869	0.000235108	869	-0.00487	869	-0.00521	869	-0.00566	869	-0.00405	869	-0.00665	869	-0.0065
868	-0.00182	868	0.00135	868	0.000249561	868	-0.00486	868	-0.00521	868	-0.00542	868	-0.00405	868	-0.0067	868	-0.00655
867	-0.00178	867	0.00131	867	0.000208044	867	-0.00486	867	-0.00526	867	-0.00525	867	-0.00402	867	-0.00675	867	-0.00656
866	-0.00163	866	0.00136	866	0.000300252	866	-0.00476	866	-0.00509	866	-0.00497	866	-0.00389	866	-0.00661	866	-0.00641
865	-0.00163	865	0.00138	865	0.000341	865	-0.00469	865	-0.00502	865	-0.00484	865	-0.00373	865	-0.00646	865	-0.00626
864	-0.00161	864	0.00139	864	0.00035398	864	-0.00461	864	-0.00495	864	-0.00466	864	-0.00362	864	-0.00631	864	-0.00608
863	-0.00154	863	0.00142	863	0.000446348	863	-0.00454	863	-0.00481	863	-0.00456	863	-0.00343	863	-0.00607	863	-0.00586
862	-0.00159	862	0.00143	862	0.000454226	862	-0.00449	862	-0.00477	862	-0.00454	862	-0.0033	862	-0.00591	862	-0.00569
861	-0.0016	861	0.00147	861	0.000555039	861	-0.00439	861	-0.00462	861	-0.00443	861	-0.00309	861	-0.00563	861	-0.0054
860	-0.00157	860	0.00153	860	0.00061095	860	-0.0043	860	-0.00448	860	-0.00437	860	-0.00292	860	-0.00542	860	-0.00514
859	-0.00163	859	0.0016	859	0.00066832	859	-0.00421	859	-0.0044	859	-0.00434	859	-0.00274	859	-0.00518	859	-0.00494
858	-0.00161	858	0.00161	858	0.000747972	858	-0.00416	858	-0.00431	858	-0.00423	858	-0.00256	858	-0.00496	858	-0.00466
857	-0.00161	857	0.00163	857	0.000792367	857	-0.00408	857	-0.00425	857	-0.0042	857	-0.00247	857	-0.00486	857	-0.00451
856	-0.00164	856	0.00165	856	0.000846571	856	-0.00402	856	-0.00416	856	-0.00412	856	-0.00229	856	-0.00465	856	-0.0043
855	-0.00166	855	0.00169	855	0.000892559	855	-0.00399	855	-0.0041	855	-0.00413	855	-0.00221	855	-0.00453	855	-0.00419
854	-0.00163	854	0.0017	854	0.000938655	854	-0.00392	854	-0.00404	854	-0.0041	854	-0.00211	854	-0.00443	854	-0.00405
853	-0.00164	853	0.00177	853	0.000985172	853	-0.00386	853	-0.00395	853	-0.004	853	-0.00201	853	-0.00426	853	-0.00392
852	-0.00164	852	0.00176	852	0.000991554	852	-0.00385	852	-0.00392	852	-0.00401	852	-0.00195	852	-0.00421	852	-0.00383
851	-0.00171	851	0.00174	851	0.00099145	851	-0.00386	851	-0.00392	851	-0.00403	851	-0.00192	851	-0.00417	851	-0.0038
850	-0.00166	850	0.00179	850	0.00106	850	-0.00378	850	-0.00386	850	-0.004	850	-0.00184	850	-0.00409	850	-0.0037
849	-0.00169	849	0.00179	849	0.00105	849	-0.0038	849	-0.00385	849	-0.00399	849	-0.00182	849	-0.00407	849	-0.00368
848	-0.00167	848	0.00183	848	0.00109	848	-0.00373	848	-0.00381	848	-0.00395	848	-0.00174	848	-0.00399	848	-0.00354
847	-0.00164	847	0.00183	847	0.00111	847	-0.00376	847	-0.00381	847	-0.00395	847	-0.00174	847	-0.00397	847	-0.00356
846	-0.00168	846	0.00188	846	0.00106	846	-0.00367	846	-0.00375	846	-0.00386	846	-0.00168	846	-0.0039	846	-0.00345
845	-0.00169	845	0.00185	845	0.00113	845	-0.00369	845	-0.00377	845	-0.00391	845	-0.00169	845	-0.00391	845	-0.00349
844	-0.00172	844	0.00182	844	0.00111	844	-0.00371	844	-0.00379	844	-0.00393	844	-0.0017	844	-0.00391	844	-0.00351
843	-0.00167	843	0.00185	843	0.00113	843	-0.00368	843	-0.00374	843	-0.00393	843	-0.00166	843	-0.00389	843	-0.00346
842	-0.00168	842	0.00187	842	0.00115	842	-0.00367	842	-0.00373	842	-0.00388	842	-0.00164	842	-0.00384	842	-0.00344
841	-0.00169	841	0.00186	841	0.00114	841	-0.00367	841	-0.00374	841	-0.00395	841	-0.00164	841	-0.00387	841	-0.00344
840	-0.00173	840	0.00184	840	0.00111	840	-0.00372	840	-0.00377	840	-0.00396	840	-0.00167	840	-0.00388	840	-0.00347
839	-0.00167	839	0.00187	839	0.00113	839	-0.00367	839	-0.00373	839	-0.00392	839	-0.00162	839	-0.00387	839	-0.00343
838	-0.00166	838	0.00192	838	0.00117	838	-0.00366	838	-0.0037	838	-0.00388	838	-0.00159	838	-0.00382	838	-0.00339
837	-0.0017	837	0.00191	837	0.00117	837	-0.00365	837	-0.00371	837	-0.00389	837	-0.0016	837	-0.00382	837	-0.00342
836	-0.00167	836	0.00191	836	0.00118	836	-0.00365	836	-0.00372	836	-0.00391	836	-0.0016	836	-0.00384	836	-0.00343
835	-0.0017	835	0.00188	835	0.00116	835	-0.00368	835	-0.00374	835	-0.00394	835	-0.00163	835	-0.00385	835	-0.00344
834	-0.00167	834	0.00189	834	0.00125	834	-0.00358	834	-0.00367	834	-0.00391	834	-0.00153	834	-0.00381	834	-0.00343
833	-0.00173	833	0.00195	833	0.0012	833	-0.00365	833	-0.00369	833	-0.00396	833	-0.00161	833	-0.00387	833	-0.00343
832	-0.00168	832	0.00193	832	0.00119	832	-0.00368	832	-0.00373	832	-0.00393	832	-0.0016	832	-0.00384	832	-0.00346
831	-0.00171	831	0.00192	831	0.00117	831	-0.00369	831	-0.00374	831	-0.00397	831	-0.00162	831	-0.00384	831	-0.00343
830	-0.00166	830	0.00192	830	0.00121	830	-0.00366	830	-0.00373	830	-0.00393	830	-0.0016	830	-0.00385	830	-0.00343
829	-0.00169	829	0.00197	829	0.00122	829	-0.00364	829	-0.0037	829	-0.00392	829	-0.00157	829	-0.00379	829	-0.00342
828	-0.0017	828	0.00198	828	0.00123	828	-0.00361	828	-0.00368	828	-0.00391	828	-0.00154	828	-0.00381	828	-0.00338
827	-0.00171	827	0.00195	827	0.00122	827	-0.00368	827	-0.0037	827	-0.00393	827	-0.00157	827	-0.00383	827	-0.00339
826	-0.00172	826	0.00194	826	0.00125	826	-0.00364	826	-0.00367	826	-0.00391	826	-0.00154	826	-0.00379	826	-0.00339
825	-0.00172	825	0.00196	825	0.00125	825	-0.00366	825	-0.0037	825	-0.00396	825	-0.00159	825	-0.00386	825	-0.00345
824	-0.0017	824	0.002	824	0.00131	824	-0.00359	824	-0.00365	824	-0.00398	824	-0.00152	824	-0.00382	824	-0.00341
823	-0.00165	823	0.00203	823	0.00133	823	-0.00358	823	-0.00362	823	-0.00384	823	-0.00148	823	-0.00375	823	-0.00334
822	-0.00168	822	0.00199	822	0.00129	822	-0.00362	822	-0.00369	822	-0.00388	822	-0.00153	822	-0.00377	822	-0.00334
821	-0.00168	821	0.00203	821	0.00129	821	-0.00362	821	-0.00365	821	-0.00391	821	-0.00153	821	-0.00379	821	-0.0034
820	-0.00167	820	0.00203	820	0.00133	820	-0.00359	820	-0.00365	820	-0.00388	820	-0.0015	820	-0.00381	820	-0.00338
819	-0.00164	819	0.00205	819	0.00131	819	-0.00359	819	-0.00365	819	-0.00391	819	-0.00152	819	-0.0038	819	-0.00339
818	-0.00165	818	0.00211	818	0.00136	818	-0.00353	818	-0.00361	818	-0.00386	818	-0.00146	818	-0.00375	818	-0.00338
817	-0.00162	817	0.00209	817	0.00138	817	-0.00353	817	-0.00361	817	-0.00386	817	-0.00144	817	-0.00374	817	-0.0033
816	-0.00164	816	0.00208	816	0.00134	816	-0.00355	816	-0.00362	816	-0.00389	816	-0.00147	816	-0.00374	816	-0.00332
815	-0.00161	815	0.00211	815	0.00139	815	-0.00353	815	-0.0036	815	-0.00385	815	-0.00142	815	-0.0037	815	-0.0033
814	-0.0016	814	0.00211	814	0.00138	814	-0.00354	814	-0.00361	814	-0.00386	814	-0.00145	814	-0.00374	814	-0.00336
813	-0.00161	813	0.00218	813	0.00146	813	-0.00347	813	-0.00354	813	-0.00383	813	-0.00139	813	-0.00377	813	-0.00333
812	-0.00163	812	0.00214	812	0.00142	812	-0.00348	812	-0.00358	812	-0.00383	812	-0.00142	812	-0.00374	812	-0.00331
811	-0.00162	811	0.0021	811	0.0014	811	-0.0035	811	-0.00358	811	-0.00387	811	-0.00145	811	-0.00374	811	-0.00335
810	-0.00162	810	0.00213	810	0.00142	810	-0.00348	810	-0.00364	810	-0.00383	810	-0.00141	810	-0.00375	810	-0.00335
809	-0.00163	809	0.0021	809	0.00138	809	-0.00355	809	-0.00365	809	-0.0039	809	-0.00145	809	-0.00378	809	-0.0034
808	-0.00157	808	0.0022	808	0.00148	808	-0.00345	808	-0.00353	808	-0.00378	808	-0.00136	808	-0.00367	808	-0.00335
807	-0.0016	807	0.00221	807	0.00148	807	-0.00345	807	-0.00353	807	-0.00381	807	-0.00136	807	-0.0037	807	-0.00333
806	-0.00163	806	0.00217	806	0.00143	806	-0.00349	806	-0.00358	806	-0.00384	806	-0.00137	806	-0.0037	806	-0.00334
805	-0.00159	805	0.00221	805	0.00145	805	-0.00351	805	-0.00354	805	-0.00384	805	-0.00141	805	-0.00376	805	-0.00335
804	-0.00156	804	0.00224	804	0.0015	804	-0.00341	804	-0.00351	804	-0.00379	804	-0.00132	804	-0.00363	804	-0.00331
803	-0.00156	803	0.00222	803	0.0015	803	-0.00345	803	-0.00351	803	-0.0038	803	-0.00137	803	-0.00371	803	-0.00335
802	-0.00157	802	0.00221	802	0.00148	802	-0.00343	802	-0.00352	802	-0.00381	802	-0.00131	802	-0.00371	802	-0.00334
801	-0.00157	801	0.00221	801	0.00146	801	-0.00345	801	-0.0035	801	-0.00383	801	-0.00137	801	-0.00374	801	-0.00338
800	-0.00153	800	0.00217	800	0.00147	800	-0.00345	800	-0.00352	800	-0.00383	800	-0.00134	800	-0.0037	800	-0.00338
799	-0.00262	799	0.000354938	799	-0.000182199	799	-0.00573	799	-0.006	799	-0.00458	799	-0.00195	799	-0.00467	799	-0.00497
798	-0.00262	798	0.000180074	798	-0.0002697	798	-0.00585	798	-0.00613	798	-0.0047	798	-0.00212	798	-0.00482	798	-0.00502
797	-0.00254	797	0.000354161	797	-0.000207297	797	-0.00575	797	-0.00593	797	-0.00458	797	-0.00189	797	-0.00473	797	-0.00484
796	-0.00258	796	0.000263159	796	-0.000228047	796	-0.00597	796	-0.00603	796	-0.00471	796	-0.002	796	-0.00479	796	-0.00499
795	-0.0026	795	0.000362503	795	-0.000286929	795	-0.0058	795	-0.00606	795	-0.00472	795	-0.0021	795	-0.00476	795	-0.00495
794	-0.00254	794	0.000299863	794	-0.00028517	794	-0.00582	794	-0.00608	794	-0.00475	794	-0.00214	794	-0.00474	794	-0.00508
793	-0.00257	793	0.000312996	793	-0.000219561	793	-0.00586	793	-0.00605	793	-0.00478	793	-0.00212	793	-0.00477	793	-0.00505
792	-0.00249	792	0.000413803	792	-0.000130342	792	-0.00573	792	-0.00604	792	-0.00458	792	-0.00188	792	-0.00472	792	-0.00503
791	-0.00267	791	0.0002959	791	-0.000285325	791	-0.00593	791	-0.00611	791	-0.00469	791	-0.00204	791	-0.00487	791	-0.00512
790	-0.00263	790	0.00032398	790	-0.000303898	790	-0.00582	790	-0.00612	790	-0.00472	790	-0.00214	790	-0.00483	790	-0.00508
789	-0.00255	789	0.000404734	789	-0.000116627	789	-0.0059	789	-0.00604	789	-0.00467	789	-0.00207	789	-0.00471	789	-0.00506
788	-0.00252	788	0.000317918	788	-0.000213507	788	-0.00574	788	-0.00605	788	-0.00463	788	-0.00209	788	-0.00477	788	-0.00512
787	-0.00251	787	0.000428728	787	-0.000101875	787	-0.00572	787	-0.00596	787	-0.00458	787	-0.00194	787	-0.00464	787	-0.00506
786	-0.00247	786	0.000439844	786	-4.31756e-05	786	-0.00582	786	-0.0061	786	-0.00457	786	-0.00196	786	-0.00471	786	-0.00504
785	-0.00254	785	0.000396495	785	-0.000181319	785	-0.00588	785	-0.0062	785	-0.00463	785	-0.00206	785	-0.00469	785	-0.00504
784	-0.00251	784	0.00053446	784	-1.56866e-05	784	-0.00577	784	-0.006	784	-0.00468	784	-0.00195	784	-0.00462	784	-0.00499
783	-0.00254	783	0.000474205	783	-5.69491e-07	783	-0.00586	783	-0.00615	783	-0.00469	783	-0.00198	783	-0.00476	783	-0.00503
782	-0.00256	782	0.000451997	782	-3.99143e-05	782	-0.0059	782	-0.00608	782	-0.00458	782	-0.0019	782	-0.00471	782	-0.00509
781	-0.00253	781	0.000545812	781	-5.87572e-05	781	-0.00573	781	-0.00606	781	-0.00462	781	-0.0019	781	-0.00471	781	-0.00492
780	-0.00261	780	0.000447255	780	-0.000111917	780	-0.00581	780	-0.00611	780	-0.00474	780	-0.00196	780	-0.00481	780	-0.00508
779	-0.00243	779	0.000499239	779	1.55577e-05	779	-0.00567	779	-0.00591	779	-0.00456	779	-0.00189	779	-0.0046	779	-0.00487
778	-0.00253	778	0.000449846	778	-3.04408e-05	778	-0.00573	778	-0.00605	778	-0.00466	778	-0.00192	778	-0.00462	778	-0.00495
777	-0.0025	777	0.000515488	777	2.80872e-05	777	-0.00579	777	-0.00605	777	-0.00474	777	-0.00189	777	-0.00472	777	-0.00505
776	-0.00245	776	0.000579663	776	-8.07635e-06	776	-0.00566	776	-0.00596	776	-0.00455	776	-0.00181	776	-0.00458	776	-0.00499
775	-0.00253	775	0.000485348	775	-1.15968e-05	775	-0.00586	775	-0.00607	775	-0.00472	775	-0.00192	775	-0.00476	775	-0.00502
774	-0.00251	774	0.000481798	774	-8.45871e-05	774	-0.00583	774	-0.00603	774	-0.0047	774	-0.00202	774	-0.00482	774	-0.00505
773	-0.00248	773	0.000559057	773	5.41568e-05	773	-0.0057	773	-0.00604	773	-0.00456	773	-0.00187	773	-0.0047	773	-0.005
772	-0.00253	772	0.000475086	772	-1.23733e-05	772	-0.00588	772	-0.00612	772	-0.00465	772	-0.002	772	-0.00476	772	-0.00514
771	-0.00245	771	0.000608747	771	0.000179271	771	-0.0058	771	-0.00608	771	-0.00462	771	-0.00189	771	-0.00473	771	-0.00501
770	-0.00257	770	0.000615072	770	0.000107414	770	-0.00582	770	-0.00607	770	-0.00464	770	-0.00194	770	-0.0047	770	-0.00515
769	-0.00243	769	0.000613205	769	9.5711e-05	769	-0.00576	769	-0.00594	769	-0.00462	769	-0.0018	769	-0.00461	769	-0.00513
768	-0.00247	768	0.000620075	768	1.62567e-05	768	-0.00581	768	-0.00608	768	-0.00458	768	-0.00186	768	-0.00469	768	-0.00512
767	-0.00246	767	0.000662694	767	0.000114768	767	-0.00577	767	-0.00603	767	-0.00458	767	-0.00191	767	-0.00461	767	-0.00512
766	-0.00242	766	0.000636588	766	0.000145504	766	-0.00572	766	-0.00601	766	-0.00456	766	-0.00185	766	-0.00457	766	-0.00504
765	-0.0024	765	0.000703866	765	0.000114975	765	-0.00572	765	-0.0061	765	-0.00458	765	-0.0019	765	-0.00462	765	-0.00512
764	-0.00248	764	0.000668579	764	0.000164485	764	-0.00569	764	-0.00598	764	-0.00454	764	-0.00177	764	-0.00465	764	-0.00506
763	-0.00243	763	0.000625519	763	0.000131883	763	-0.00578	763	-0.00601	763	-0.00462	763	-0.00182	763	-0.00465	763	-0.00517
762	-0.00242	762	0.000684524	762	0.000118833	762	-0.00572	762	-0.00598	762	-0.00457	762	-0.00185	762	-0.00456	762	-0.00508
761	-0.00233	761	0.000771699	761	0.00019209	761	-0.00568	761	-0.00595	761	-0.00447	761	-0.00179	761	-0.00449	761	-0.00498
760	-0.00237	760	0.000748257	760	0.000198461	760	-0.00561	760	-0.00595	760	-0.00459	760	-0.0018	760	-0.00457	760	-0.00508
759	-0.00234	759	0.000791252	759	0.00025171	759	-0.00565	759	-0.00597	759	-0.00457	759	-0.00184	759	-0.00459	759	-0.005
758	-0.00235	758	0.000761689	758	0.000209157	758	-0.00563	758	-0.00595	758	-0.00454	758	-0.00175	758	-0.00464	758	-0.00506
757	-0.00238	757	0.000728006	757	0.000148456	757	-0.00574	757	-0.006	757	-0.00463	757	-0.00187	757	-0.00464	757	-0.00505
756	-0.00237	756	0.00082437	756	0.000259222	756	-0.00569	756	-0.00597	756	-0.00458	756	-0.00184	756	-0.0046	756	-0.00493
755	-0.00237	755	0.000823825	755	0.000270826	755	-0.00566	755	-0.00601	755	-0.00461	755	-0.0018	755	-0.00465	755	-0.00496
754	-0.00234	754	0.000779271	754	0.000206619	754	-0.00574	754	-0.00601	754	-0.00466	754	-0.00186	754	-0.00471	754	-0.00509
753	-0.00231	753	0.000806734	753	0.000307531	753	-0.00566	753	-0.006	753	-0.00448	753	-0.00176	753	-0.00465	753	-0.00504
752	-0.00239	752	0.000835859	752	0.000292843	752	-0.00568	752	-0.006	752	-0.00456	752	-0.00179	752	-0.00462	752	-0.0051
751	-0.00238	751	0.000811325	751	0.000280151	751	-0.0057	751	-0.006	751	-0.00454	751	-0.00177	751	-0.00463	751	-0.00502
750	-0.00234	750	0.000887553	750	0.000288232	750	-0.00565	750	-0.00599	750	-0.00458	750	-0.00174	750	-0.0046	750	-0.00509
749	-0.00234	749	0.00086662	749	0.000316908	749	-0.00572	749	-0.00604	749	-0.00462	749	-0.00183	749	-0.00471	749	-0.00511
748	-0.00225	748	0.00097482	748	0.000369369	748	-0.00557	748	-0.00584	748	-0.00453	748	-0.00169	748	-0.00464	748	-0.00496
747	-0.00228	747	0.000968048	747	0.000387168	747	-0.00561	747	-0.00589	747	-0.00448	747	-0.0017	747	-0.00454	747	-0.00499
746	-0.00233	746	0.000947735	746	0.000246789	746	-0.00569	746	-0.00597	746	-0.00457	746	-0.00176	746	-0.00466	746	-0.00501
745	-0.00232	745	0.00094003	745	0.000391857	745	-0.00564	745	-0.00598	745	-0.00456	745	-0.00172	745	-0.00469	745	-0.005
744	-0.00223	744	0.001	744	0.000467441	744	-0.00559	744	-0.00589	744	-0.00455	744	-0.00168	744	-0.00461	744	-0.00504
743	-0.00226	743	0.000991891	743	0.000380587	743	-0.00563	743	-0.0059	743	-0.00451	743	-0.00169	743	-0.00462	743	-0.00504
742	-0.00229	742	0.00109	742	0.000457387	742	-0.00559	742	-0.00592	742	-0.00455	742	-0.00171	742	-0.00463	742	-0.00496
741	-0.00224	741	0.00105	741	0.000498513	741	-0.00559	741	-0.00585	741	-0.00442	741	-0.00164	741	-0.00452	741	-0.00498
740	-0.0022	740	0.00112	740	0.000523445	740	-0.00549	740	-0.00581	740	-0.00441	740	-0.00163	740	-0.00453	740	-0.00493
739	-0.0022	739	0.00105	739	0.000469566	739	-0.00559	739	-0.00588	739	-0.00446	739	-0.00168	739	-0.00458	739	-0.00492
738	-0.00219	738	0.00112	738	0.000465446	738	-0.00563	738	-0.00586	738	-0.00443	738	-0.00162	738	-0.0046	738	-0.00497
737	-0.00209	737	0.00114	737	0.000663265	737	-0.00554	737	-0.00583	737	-0.00443	737	-0.00159	737	-0.0045	737	-0.00494
736	-0.00218	736	0.00115	736	0.00058057	736	-0.00556	736	-0.00583	736	-0.00446	736	-0.00166	736	-0.00457	736	-0.00492
735	-0.00213	735	0.00115	735	0.000587517	735	-0.00553	735	-0.00573	735	-0.00447	735	-0.00162	735	-0.00451	735	-0.00493
734	-0.00212	734	0.0012	734	0.000540525	734	-0.00555	734	-0.00585	734	-0.00442	734	-0.00165	734	-0.00457	734	-0.00498
733	-0.00208	733	0.00129	733	0.000613413	733	-0.00554	733	-0.00577	733	-0.00439	733	-0.00152	733	-0.00451	733	-0.00493
732	-0.00205	732	0.00132	732	0.00068875	732	-0.00545	732	-0.00573	732	-0.00436	732	-0.00155	732	-0.00449	732	-0.00492
731	-0.00208	731	0.00133	731	0.000670031	731	-0.00547	731	-0.00579	731	-0.00434	731	-0.00159	731	-0.00453	731	-0.00488
730	-0.00205	730	0.00129	730	0.000682813	730	-0.00549	730	-0.00573	730	-0.00438	730	-0.00158	730	-0.00451	730	-0.00491
729	-0.00207	729	0.00127	729	0.000730106	729	-0.00555	729	-0.00574	729	-0.00437	729	-0.00157	729	-0.00451	729	-0.0049
728	-0.00214	728	0.00131	728	0.000773281	728	-0.00547	728	-0.00573	728	-0.0044	728	-0.00158	728	-0.00452	728	-0.00487
727	-0.00203	727	0.00135	727	0.000783991	727	-0.00541	727	-0.00567	727	-0.00434	727	-0.00152	727	-0.00446	727	-0.00484
726	-0.00195	726	0.00139	726	0.000823981	726	-0.00548	726	-0.00568	726	-0.00435	726	-0.00151	726	-0.00447	726	-0.00489
725	-0.00201	725	0.00143	725	0.00085928	725	-0.00545	725	-0.00562	725	-0.00424	725	-0.00141	725	-0.0044	725	-0.00483
724	-0.00196	724	0.00148	724	0.00092501	724	-0.00538	724	-0.00558	724	-0.00428	724	-0.00144	724	-0.00439	724	-0.00479
723	-0.00192	723	0.00159	723	0.00095339	723	-0.00532	723	-0.00561	723	-0.00427	723	-0.00141	723	-0.00439	723	-0.00485
722	-0.00192	722	0.00164	722	0.000956893	722	-0.0053	722	-0.00556	722	-0.00424	722	-0.0014	722	-0.00437	722	-0.0048
721	-0.00187	721	0.00162	721	0.00107	721	-0.00523	721	-0.0055	721	-0.00417	721	-0.0013	721	-0.00431	721	-0.00468
720	-0.0018	720	0.00173	720	0.00106	720	-0.00517	720	-0.00536	720	-0.00407	720	-0.00125	720	-0.00423	720	-0.00468
719	-0.00179	719	0.00166	719	0.00108	719	-0.00526	719	-0.0055	719	-0.00416	719	-0.00136	719	-0.00436	719	-0.00473
718	-0.0018	718	0.00172	718	0.00109	718	-0.00522	718	-0.00546	718	-0.00414	718	-0.00131	718	-0.00434	718	-0.00472
717	-0.00173	717	0.00182	717	0.0012	717	-0.00512	717	-0.00539	717	-0.00403	717	-0.00124	717	-0.00436	717	-0.00467
716	-0.00171	716	0.00186	716	0.00118	716	-0.00515	716	-0.00541	716	-0.00402	716	-0.00121	716	-0.00429	716	-0.0047
715	-0.00167	715	0.0019	715	0.00125	715	-0.00504	715	-0.00532	715	-0.00401	715	-0.00117	715	-0.00428	715	-0.00468
714	-0.00162	714	0.00196	714	0.00133	714	-0.00503	714	-0.00529	714	-0.00402	714	-0.00113	714	-0.00429	714	-0.00471
713	-0.00157	713	0.00198	713	0.00133	713	-0.00501	713	-0.0053	713	-0.00408	713	-0.00118	713	-0.00428	713	-0.00473
712	-0.00144	712	0.00216	712	0.0015	712	-0.0049	712	-0.00514	712	-0.00393	712	-0.0011	712	-0.00424	712	-0.00468
711	-0.00144	711	0.00215	711	0.00156	711	-0.00485	711	-0.00514	711	-0.00395	711	-0.00109	711	-0.00423	711	-0.00471
710	-0.00131	710	0.0023	710	0.00159	710	-0.0048	710	-0.0051	710	-0.00389	710	-0.0011	710	-0.00418	710	-0.00466
709	-0.00126	709	0.00241	709	0.00173	709	-0.00473	709	-0.00504	709	-0.00385	709	-0.000989115	709	-0.00414	709	-0.00468
708	-0.00115	708	0.00246	708	0.00181	708	-0.00466	708	-0.00501	708	-0.0038	708	-0.000987823	708	-0.00417	708	-0.00465
707	-0.000999342	707	0.00263	707	0.00197	707	-0.00451	707	-0.00481	707	-0.00368	707	-0.000834383	707	-0.00405	707	-0.00461
706	-0.000933996	706	0.00274	706	0.00205	706	-0.00442	706	-0.00478	706	-0.00366	706	-0.000831489	706	-0.00406	706	-0.0046
705	-0.000785446	705	0.00289	705	0.00221	705	-0.00427	705	-0.00468	705	-0.00347	705	-0.000665226	705	-0.00393	705	-0.00449
704	-0.000735935	704	0.00303	704	0.00228	704	-0.00419	704	-0.00458	704	-0.00338	704	-0.000597503	704	-0.00387	704	-0.00444
703	-0.000486901	703	0.00321	703	0.0025	703	-0.00402	703	-0.0044	703	-0.0032	703	-0.000419202	703	-0.00372	703	-0.00432
702	-0.000355114	702	0.00332	702	0.00267	702	-0.00394	702	-0.00422	702	-0.00309	702	-0.000359149	702	-0.0036	702	-0.00425
701	-0.000188409	701	0.00354	701	0.00281	701	-0.00372	701	-0.00409	701	-0.00294	701	-0.000160205	701	-0.00355	701	-0.00417
700	3.75881e-05	700	0.00378	700	0.00305	700	-0.00353	700	-0.00391	700	-0.00277	700	1.73436e-06	700	-0.00339	700	-0.00405
699	0.000201181	699	0.00394	699	0.0032	699	-0.00338	699	-0.00373	699	-0.00266	699	0.000117072	699	-0.00326	699	-0.00401
698	0.000441891	698	0.00415	698	0.00344	698	-0.0032	698	-0.00354	698	-0.00249	698	0.000241583	698	-0.00321	698	-0.00384
697	0.000677887	697	0.00437	697	0.00365	697	-0.003	697	-0.00335	697	-0.00232	697	0.000333954	697	-0.00308	697	-0.00378
696	0.001	696	0.00473	696	0.00401	696	-0.00266	696	-0.00302	696	-0.00203	696	0.000653491	696	-0.00283	696	-0.00357
695	0.00123	695	0.00501	695	0.00424	695	-0.00244	695	-0.00285	695	-0.00187	695	0.000746182	695	-0.00275	695	-0.00352
694	0.00159	694	0.00538	694	0.0046	694	-0.00215	694	-0.00254	694	-0.00159	694	0.00098115	694	-0.00255	694	-0.00338
693	0.002	693	0.0058	693	0.00497	693	-0.00177	693	-0.00218	693	-0.00128	693	0.00133	693	-0.00233	693	-0.00319
692	0.00245	692	0.00622	692	0.00535	692	-0.00141	692	-0.00183	692	-0.00102	692	0.00158	692	-0.00213	692	-0.00302
691	0.00292	691	0.00669	691	0.00582	691	-0.00097243	691	-0.00149	691	-0.000685799	691	0.00184	691	-0.00187	691	-0.00282
690	0.00343	690	0.0072	690	0.00631	690	-0.000566843	690	-0.00111	690	-0.000398823	690	0.00214	690	-0.00166	690	-0.00271
689	0.00395	689	0.00773	689	0.00681	689	-0.000108138	689	-0.000674323	689	1.11829e-05	689	0.00243	689	-0.00133	689	-0.00255
688	0.00455	688	0.00833	688	0.00735	688	0.00044	688	-0.000153891	688	0.00044684	688	0.00286	688	-0.000972223	688	-0.00232
687	0.00525	687	0.00901	687	0.00796	687	0.001	687	0.000341803	687	0.000921741	687	0.00327	687	-0.000693966	687	-0.00203
686	0.006	686	0.00971	686	0.00869	686	0.00161	686	0.000965636	686	0.00146	686	0.00367	686	-0.000383409	686	-0.0018
685	0.00676	685	0.01045	685	0.0093	685	0.00216	685	0.00144	685	0.00188	685	0.00403	685	-5.42536e-05	685	-0.00169
684	0.00766	684	0.01126	684	0.01011	684	0.00296	684	0.00216	684	0.00251	684	0.00456	684	0.000367633	684	-0.00134
683	0.00864	683	0.0123	683	0.01107	683	0.00383	683	0.003	683	0.00324	683	0.00522	683	0.000849372	683	-0.001
682	0.0097	682	0.01334	682	0.01203	682	0.00472	682	0.00382	682	0.00391	682	0.00582	682	0.0013	682	-0.000667448
681	0.01091	681	0.01456	681	0.01312	681	0.00572	681	0.00475	681	0.00476	681	0.00649	681	0.00187	681	-0.00023793
680	0.01209	680	0.01577	680	0.01425	680	0.00677	680	0.00568	680	0.0055	680	0.00706	680	0.00231	680	0.000102365
679	0.01359	679	0.01713	679	0.01554	679	0.00797	679	0.00682	679	0.00649	679	0.00793	679	0.00303	679	0.000569891
678	0.0151	678	0.01861	678	0.01689	678	0.00924	678	0.00795	678	0.00747	678	0.0088	678	0.0037	678	0.00109
677	0.0168	677	0.02028	677	0.01839	677	0.0106	677	0.00923	677	0.00856	677	0.00975	677	0.00439	677	0.00164
676	0.01866	676	0.02205	676	0.02013	676	0.01214	676	0.01061	676	0.00981	676	0.01081	676	0.00525	676	0.00224
675	0.02063	675	0.02399	675	0.02189	675	0.01376	675	0.0121	675	0.01109	675	0.0118	675	0.00609	675	0.0028
674	0.02287	674	0.02617	674	0.02388	674	0.0156	674	0.01381	674	0.01255	674	0.01311	674	0.0071	674	0.00356
673	0.02528	673	0.02845	673	0.02602	673	0.01758	673	0.01558	673	0.01405	673	0.01438	673	0.00813	673	0.00425
672	0.02789	672	0.03097	672	0.02823	672	0.01961	672	0.01748	672	0.01568	672	0.01575	672	0.00913	672	0.0049
671	0.03075	671	0.03373	671	0.0308	671	0.02199	671	0.0196	671	0.01753	671	0.01728	671	0.01037	671	0.00583
670	0.03386	670	0.03677	670	0.03361	670	0.02458	670	0.02196	670	0.01959	670	0.01901	670	0.01173	670	0.00683
669	0.03721	669	0.03988	669	0.03649	669	0.02718	669	0.02434	669	0.02165	669	0.02069	669	0.01302	669	0.00779
668	0.04085	668	0.04346	668	0.03975	668	0.03035	668	0.02709	668	0.02396	668	0.02266	668	0.01458	668	0.0089
667	0.04494	667	0.04742	667	0.04334	667	0.03372	667	0.03009	667	0.02652	667	0.02486	667	0.01634	667	0.01013
666	0.0493	666	0.05154	666	0.0471	666	0.03712	666	0.0332	666	0.02915	666	0.02704	666	0.01805	666	0.01134
665	0.05396	665	0.05608	665	0.05122	665	0.04098	665	0.03665	665	0.03212	665	0.02949	665	0.01998	665	0.01275
664	0.05915	664	0.06108	664	0.05581	664	0.04519	664	0.04048	664	0.03539	664	0.0323	664	0.02215	664	0.01433
663	0.06464	663	0.06632	663	0.06061	663	0.04957	663	0.04444	663	0.03877	663	0.03512	663	0.02444	663	0.0159
662	0.07061	662	0.07192	662	0.06571	662	0.05427	662	0.0487	662	0.04236	662	0.03815	662	0.02676	662	0.01759
661	0.077	661	0.07812	661	0.07136	661	0.05943	661	0.05335	661	0.04632	661	0.04145	661	0.02939	661	0.01941
660	0.08392	660	0.08478	660	0.07744	660	0.06502	660	0.05841	660	0.05062	660	0.04504	660	0.03219	660	0.02146
659	0.09136	659	0.09188	659	0.08393	659	0.07095	659	0.06369	659	0.05517	659	0.04882	659	0.03519	659	0.02361
658	0.09932	658	0.09951	658	0.0908	658	0.07726	658	0.06939	658	0.06003	658	0.05284	658	0.03837	658	0.02584
657	0.10776	657	0.10756	657	0.09808	657	0.08394	657	0.07537	657	0.06513	657	0.0571	657	0.04168	657	0.02826
656	0.11682	656	0.11619	656	0.10588	656	0.09116	656	0.08177	656	0.07061	656	0.06163	656	0.04529	656	0.03081
655	0.12641	655	0.12527	655	0.11408	655	0.09864	655	0.08852	655	0.07628	655	0.06643	655	0.049	655	0.03348
654	0.13656	654	0.13487	654	0.12273	654	0.10661	654	0.09564	654	0.08235	654	0.07146	654	0.05303	654	0.0363
653	0.1472	653	0.14509	653	0.132	653	0.11507	653	0.10329	653	0.08882	653	0.07692	653	0.05732	653	0.03944
652	0.15851	652	0.1559	652	0.14182	652	0.12403	652	0.1113	652	0.09576	652	0.08271	652	0.06195	652	0.04278
651	0.17018	651	0.16706	651	0.15187	651	0.13322	651	0.11963	651	0.10285	651	0.08866	651	0.06663	651	0.04622
650	0.18232	650	0.17867	650	0.16236	650	0.14281	650	0.12824	650	0.11022	650	0.09481	650	0.07152	650	0.0498
649	0.19493	649	0.1908	649	0.17333	649	0.15271	649	0.13724	649	0.11796	649	0.10122	649	0.07662	649	0.05351
648	0.20792	648	0.20308	648	0.18443	648	0.1629	648	0.14641	648	0.12582	648	0.10789	648	0.08197	648	0.05737
647	0.22115	647	0.2164	647	0.19586	647	0.17342	647	0.15584	647	0.13401	647	0.11475	647	0.08743	647	0.06139
646	0.23468	646	0.22963	646	0.20762	646	0.18411	646	0.16561	646	0.14238	646	0.12192	646	0.09309	646	0.06564
645	0.24858	645	0.243	645	0.21976	645	0.19516	645	0.17571	645	0.15115	645	0.12932	645	0.09906	645	0.07011
644	0.2625	644	0.25633	644	0.23192	644	0.20625	644	0.18582	644	0.15986	644	0.13685	644	0.10517	644	0.07465
643	0.27641	643	0.26972	643	0.24411	643	0.21748	643	0.19609	643	0.16885	643	0.14447	643	0.11134	643	0.07931
642	0.29036	642	0.28299	642	0.25634	642	0.22867	642	0.20639	642	0.17796	642	0.15225	642	0.1177	642	0.08444
641	0.30405	641	0.2961	641	0.26841	641	0.2398	641	0.2166	641	0.18697	641	0.15999	641	0.1241	641	0.08926
640	0.31769	640	0.30924	640	0.28064	640	0.25093	640	0.22695	640	0.19608	640	0.16794	640	0.13068	640	0.09433
639	0.33126	639	0.32233	639	0.29282	639	0.26217	639	0.23736	639	0.20542	639	0.17608	639	0.13737	639	0.09958
638	0.34439	638	0.33494	638	0.30467	638	0.27307	638	0.24766	638	0.21462	638	0.18416	638	0.14414	638	0.10484
637	0.35731	637	0.34748	637	0.31641	637	0.28395	637	0.25784	637	0.2238	637	0.19229	637	0.15097	637	0.1102
636	0.36998	636	0.35972	636	0.32799	636	0.29467	636	0.26798	636	0.23296	636	0.20048	636	0.15788	636	0.11569
635	0.38212	635	0.37125	635	0.33908	635	0.30477	635	0.27774	635	0.24184	635	0.20843	635	0.16468	635	0.12102
634	0.39409	634	0.38261	634	0.35013	634	0.31486	634	0.2876	634	0.25087	634	0.21667	634	0.1717	634	0.12672
633	0.4056	633	0.39373	633	0.361	633	0.32486	633	0.29734	633	0.25986	633	0.22487	633	0.17877	633	0.13242
632	0.41661	632	0.40431	632	0.37148	632	0.33467	632	0.3068	632	0.26863	632	0.23287	632	0.18575	632	0.13815
631	0.42738	631	0.41476	631	0.38172	631	0.34433	631	0.3162	631	0.27738	631	0.24103	631	0.19285	631	0.14409
630	0.43772	630	0.4248	630	0.39164	630	0.35369	630	0.32531	630	0.28601	630	0.24906	630	0.19998	630	0.15011
629	0.44761	629	0.43436	629	0.40107	629	0.36264	629	0.33417	629	0.29431	629	0.25685	629	0.2069	629	0.15599
628	0.45713	628	0.44375	628	0.41049	628	0.37154	628	0.34295	628	0.30269	628	0.26481	628	0.21407	628	0.16211
627	0.46617	627	0.45264	627	0.41943	627	0.38012	627	0.35154	627	0.31088	627	0.27268	627	0.22114	627	0.16831
626	0.47467	626	0.46097	626	0.42794	626	0.38825	626	0.35968	626	0.31878	626	0.28026	626	0.22807	626	0.17439
625	0.48271	625	0.4689	625	0.43604	625	0.39598	625	0.36754	625	0.3265	625	0.28771	625	0.23498	625	0.18046
624	0.49021	624	0.47636	624	0.44377	624	0.40348	624	0.37512	624	0.33399	624	0.29505	624	0.24174	624	0.18654
623	0.49731	623	0.48333	623	0.45115	623	0.4106	623	0.38249	623	0.34132	623	0.30225	623	0.24854	623	0.1927
622	0.50369	622	0.48965	622	0.4579	622	0.41721	622	0.38948	622	0.34835	622	0.30919	622	0.25511	622	0.19876
621	0.50945	621	0.49547	621	0.46413	621	0.42337	621	0.396	621	0.355	621	0.31593	621	0.26152	621	0.20468
620	0.51447	620	0.50055	620	0.46982	620	0.42899	620	0.40202	620	0.36116	620	0.32227	620	0.26762	620	0.21046
619	0.51893	619	0.50506	619	0.47493	619	0.43413	619	0.40765	619	0.36708	619	0.32832	619	0.2737	619	0.2162
618	0.52277	618	0.509	618	0.47957	618	0.43882	618	0.41286	618	0.37266	618	0.33415	618	0.27949	618	0.22179
617	0.52583	617	0.51224	617	0.48362	617	0.44301	617	0.41762	617	0.37783	617	0.33969	617	0.28504	617	0.22723
616	0.52822	616	0.51476	616	0.48692	616	0.4465	616	0.42169	616	0.38247	616	0.3447	616	0.29022	616	0.23245
615	0.52996	615	0.51676	615	0.4897	615	0.44949	615	0.42537	615	0.38671	615	0.3494	615	0.29517	615	0.23751
614	0.53102	614	0.51808	614	0.49185	614	0.45192	614	0.42855	614	0.39054	614	0.35374	614	0.29986	614	0.24233
613	0.53151	613	0.51877	613	0.49345	613	0.45386	613	0.43127	613	0.3939	613	0.35768	613	0.3042	613	0.2469
612	0.53136	612	0.51893	612	0.49448	612	0.45528	612	0.43339	612	0.39683	612	0.36119	612	0.30814	612	0.25121
611	0.53063	611	0.51861	611	0.49502	611	0.45622	611	0.43514	611	0.39928	611	0.36439	611	0.31183	611	0.25529
610	0.52955	610	0.51763	610	0.49492	610	0.4566	610	0.43632	610	0.40127	610	0.36703	610	0.31507	610	0.25903
609	0.52796	609	0.51644	609	0.49468	609	0.4567	609	0.43724	609	0.40296	609	0.36949	609	0.31813	609	0.26268
608	0.52608	608	0.51496	608	0.49401	608	0.45654	608	0.4378	608	0.4043	608	0.37163	608	0.32092	608	0.26604
607	0.52385	607	0.51301	607	0.493	607	0.45586	607	0.43797	607	0.40527	607	0.37337	607	0.32332	607	0.26911
606	0.52137	606	0.5109	606	0.4916	606	0.45501	606	0.43782	606	0.40591	606	0.3748	606	0.32549	606	0.27199
605	0.51881	605	0.50865	605	0.49013	605	0.45397	605	0.43747	605	0.40633	605	0.376	605	0.32735	605	0.27462
604	0.51613	604	0.50628	604	0.48837	604	0.45256	604	0.4368	604	0.40643	604	0.37684	604	0.32895	604	0.27694
603	0.51348	603	0.5036	603	0.48663	603	0.4511	603	0.43614	603	0.40647	603	0.3777	603	0.33044	603	0.27936
602	0.5107	602	0.5012	602	0.48478	602	0.44972	602	0.43528	602	0.40638	602	0.37823	602	0.33178	602	0.28148
601	0.50809	601	0.49873	601	0.48288	601	0.44813	601	0.43424	601	0.40599	601	0.37857	601	0.33295	601	0.28337
600	0.50565	600	0.49642	600	0.48105	600	0.44668	600	0.43332	600	0.4056	600	0.37891	600	0.33395	600	0.28525
599	0.50312	599	0.49428	599	0.47927	599	0.44523	599	0.43234	599	0.40525	599	0.37913	599	0.33485	599	0.28692
598	0.50088	598	0.49226	598	0.47761	598	0.44391	598	0.43139	598	0.40482	598	0.37926	598	0.3357	598	0.28852
597	0.49887	597	0.49038	597	0.47602	597	0.44254	597	0.43048	597	0.40443	597	0.37945	597	0.33645	597	0.29005
596	0.49701	596	0.4887	596	0.47457	596	0.44134	596	0.42956	596	0.40397	596	0.37955	596	0.33717	596	0.29147
595	0.49543	595	0.48724	595	0.47335	595	0.4403	595	0.42884	595	0.40369	595	0.37973	595	0.33793	595	0.293
594	0.49402	594	0.48597	594	0.47222	594	0.43936	594	0.42818	594	0.40335	594	0.37983	594	0.33865	594	0.29438
593	0.4929	593	0.48493	593	0.47135	593	0.43859	593	0.4276	593	0.40319	593	0.3801	593	0.33946	593	0.29585
592	0.49194	592	0.48405	592	0.47045	592	0.43791	592	0.42709	592	0.40303	592	0.38034	592	0.34023	592	0.29725
591	0.49119	591	0.48334	591	0.46983	591	0.4374	591	0.42674	591	0.40301	591	0.38066	591	0.34106	591	0.29868
590	0.49057	590	0.48275	590	0.4693	590	0.4369	590	0.42652	590	0.40297	590	0.38103	590	0.34188	590	0.30013
589	0.49013	589	0.48239	589	0.46904	589	0.43666	589	0.42634	589	0.40315	589	0.38148	589	0.34278	589	0.30162
588	0.48983	588	0.48218	588	0.46882	588	0.43656	588	0.42638	588	0.40338	588	0.38209	588	0.34381	588	0.30327
587	0.48955	587	0.4819	587	0.4685	587	0.43638	587	0.42631	587	0.40356	587	0.38257	587	0.34475	587	0.30484
586	0.48943	586	0.48189	586	0.46854	586	0.43644	586	0.42653	586	0.40402	586	0.38326	586	0.34597	586	0.30661
585	0.48939	585	0.48182	585	0.46861	585	0.43647	585	0.42672	585	0.40445	585	0.38405	585	0.34712	585	0.30844
584	0.48925	584	0.48176	584	0.46858	584	0.43652	584	0.42691	584	0.40482	584	0.3848	584	0.34833	584	0.31019
583	0.48921	583	0.48179	583	0.46864	583	0.43667	583	0.42719	583	0.40532	583	0.38571	583	0.3497	583	0.31215
582	0.48904	582	0.48167	582	0.46866	582	0.43672	582	0.4274	582	0.40582	582	0.38646	582	0.351	582	0.31405
581	0.48887	581	0.48153	581	0.46863	581	0.43679	581	0.42774	581	0.40638	581	0.38751	581	0.35236	581	0.31606
580	0.48866	580	0.48137	580	0.46858	580	0.43681	580	0.42798	580	0.407	580	0.38846	580	0.35383	580	0.31817
579	0.48839	579	0.48102	579	0.4684	579	0.43678	579	0.42812	579	0.40743	579	0.38931	579	0.35516	579	0.32019
578	0.48793	578	0.48071	578	0.46828	578	0.43675	578	0.42831	578	0.40798	578	0.39032	578	0.35665	578	0.32238
577	0.4874	577	0.4802	577	0.46803	577	0.43657	577	0.4284	577	0.40843	577	0.39122	577	0.35804	577	0.3244
576	0.48675	576	0.4798	576	0.46771	576	0.43642	576	0.42856	576	0.40893	576	0.39224	576	0.35964	576	0.32675
575	0.48594	575	0.47898	575	0.46721	575	0.43608	575	0.42852	575	0.40929	575	0.39307	575	0.36101	575	0.32884
574	0.48505	574	0.47826	574	0.4667	574	0.43574	574	0.4285	574	0.4097	574	0.39391	574	0.36249	574	0.33115
573	0.48395	573	0.47728	573	0.46605	573	0.43531	573	0.42843	573	0.41004	573	0.39482	573	0.36399	573	0.33339
572	0.4827	572	0.47616	572	0.46527	572	0.43468	572	0.42817	572	0.41027	572	0.39559	572	0.36545	572	0.3356
571	0.48135	571	0.47484	571	0.46439	571	0.43392	571	0.42782	571	0.41032	571	0.39628	571	0.36676	571	0.33787
570	0.47984	570	0.47351	570	0.46325	570	0.43306	570	0.42737	570	0.41045	570	0.39687	570	0.36814	570	0.34001
569	0.47804	569	0.47185	569	0.46206	569	0.43215	569	0.42685	569	0.41037	569	0.39737	569	0.36933	569	0.34208
568	0.47605	568	0.47005	568	0.46065	568	0.43094	568	0.42609	568	0.41016	568	0.39788	568	0.37052	568	0.34428
567	0.47388	567	0.46791	567	0.45888	567	0.42952	567	0.42507	567	0.40975	567	0.39807	567	0.37143	567	0.34612
566	0.47154	566	0.46584	566	0.45719	566	0.42807	566	0.42408	566	0.40928	566	0.39833	566	0.37246	566	0.3481
565	0.4691	565	0.46352	565	0.4552	565	0.42648	565	0.42303	565	0.40874	565	0.39842	565	0.3734	565	0.35004
564	0.46633	564	0.46099	564	0.45322	564	0.42471	564	0.42169	564	0.40808	564	0.39846	564	0.37422	564	0.35178
563	0.4634	563	0.45828	563	0.45089	563	0.4227	563	0.42019	563	0.40717	563	0.39819	563	0.37479	563	0.35342
562	0.46034	562	0.4553	562	0.44848	562	0.42056	562	0.41862	562	0.40615	562	0.39784	562	0.37535	562	0.35498
561	0.45717	561	0.45235	561	0.44588	561	0.41837	561	0.41687	561	0.40493	561	0.39748	561	0.37575	561	0.35636
560	0.45359	560	0.44907	560	0.44299	560	0.41593	560	0.41466	560	0.40359	560	0.39683	560	0.37585	560	0.35769
559	0.44996	559	0.44567	559	0.44005	559	0.41332	559	0.41251	559	0.40209	559	0.39599	559	0.37597	559	0.35887
558	0.44626	558	0.44216	558	0.43699	558	0.41059	558	0.41029	558	0.40046	558	0.39505	558	0.37602	558	0.35983
557	0.44237	557	0.43849	557	0.43377	557	0.40768	557	0.40787	557	0.39864	557	0.39402	557	0.3758	557	0.36064
556	0.43846	556	0.43472	556	0.43046	556	0.40478	556	0.40541	556	0.39678	556	0.39284	556	0.37548	556	0.36139
555	0.43436	555	0.4309	555	0.42712	555	0.40178	555	0.40285	555	0.39483	555	0.39161	555	0.37508	555	0.36201
554	0.43021	554	0.42702	554	0.42355	554	0.39859	554	0.4001	554	0.39268	554	0.3902	554	0.37451	554	0.36247
553	0.42603	553	0.42305	553	0.41999	553	0.39535	553	0.39726	553	0.39046	553	0.38861	553	0.37375	553	0.36274
552	0.4218	552	0.41903	552	0.41639	552	0.39204	552	0.39442	552	0.38821	552	0.38706	552	0.37299	552	0.36297
551	0.41749	551	0.41495	551	0.41266	551	0.38874	551	0.39142	551	0.38579	551	0.38528	551	0.37201	551	0.36303
550	0.41324	550	0.41087	550	0.40898	550	0.38536	550	0.38848	550	0.3834	550	0.38348	550	0.37109	550	0.36309
549	0.40892	549	0.40672	549	0.40525	549	0.38194	549	0.38541	549	0.38087	549	0.38164	549	0.36996	549	0.36287
548	0.40476	548	0.40271	548	0.4015	548	0.37854	548	0.38238	548	0.37833	548	0.37967	548	0.3688	548	0.36271
547	0.40045	547	0.39865	547	0.39777	547	0.37509	547	0.37928	547	0.37578	547	0.37771	547	0.36757	547	0.36235
546	0.39636	546	0.39475	546	0.3941	546	0.37174	546	0.37628	546	0.37324	546	0.37576	546	0.36632	546	0.36194
545	0.39217	545	0.39077	545	0.39036	545	0.36823	545	0.37309	545	0.37059	545	0.37356	545	0.36486	545	0.36139
544	0.38806	544	0.38682	544	0.38668	544	0.36497	544	0.37002	544	0.3679	544	0.37147	544	0.3635	544	0.36081
543	0.3839	543	0.38282	543	0.38299	543	0.36145	543	0.36677	543	0.36519	543	0.36919	543	0.36186	543	0.36004
542	0.37996	542	0.37899	542	0.37936	542	0.35813	542	0.36376	542	0.36255	542	0.36705	542	0.36033	542	0.35937
541	0.37605	541	0.37515	541	0.37585	541	0.35484	541	0.36072	541	0.35991	541	0.36474	541	0.35871	541	0.35856
540	0.37219	540	0.37157	540	0.37235	540	0.35164	540	0.35761	540	0.35727	540	0.36254	540	0.35715	540	0.35774
539	0.36846	539	0.36795	539	0.36896	539	0.34847	539	0.35488	539	0.35469	539	0.36041	539	0.35558	539	0.35694
538	0.36474	538	0.36435	538	0.36546	538	0.34529	538	0.35166	538	0.35202	538	0.35815	538	0.35393	538	0.35599
537	0.36094	537	0.36081	537	0.36206	537	0.34208	537	0.34884	537	0.34939	537	0.35593	537	0.35223	537	0.35496
536	0.35738	536	0.35735	536	0.35877	536	0.33894	536	0.34582	536	0.3468	536	0.35369	536	0.35055	536	0.35393
535	0.35385	535	0.35389	535	0.35546	535	0.33592	535	0.34304	535	0.34414	535	0.3515	535	0.34884	535	0.35301
534	0.35031	534	0.35054	534	0.35221	534	0.33288	534	0.34009	534	0.34161	534	0.34924	534	0.34704	534	0.35179
533	0.34693	533	0.34726	533	0.34911	533	0.32996	533	0.33733	533	0.33911	533	0.34707	533	0.3454	533	0.35077
532	0.34348	532	0.34393	532	0.3458	532	0.32685	532	0.33444	532	0.33654	532	0.34486	532	0.34359	532	0.34952
531	0.34023	531	0.34077	531	0.34281	531	0.32399	531	0.33164	531	0.3341	531	0.3427	531	0.34193	531	0.34835
530	0.33684	530	0.33754	530	0.33964	530	0.32102	530	0.32892	530	0.33152	530	0.34049	530	0.34004	530	0.34713
529	0.33356	529	0.33444	529	0.33665	529	0.31812	529	0.32616	529	0.32907	529	0.3383	529	0.3383	529	0.34593
528	0.33031	528	0.33131	528	0.33367	528	0.31529	528	0.32344	528	0.32653	528	0.33611	528	0.33651	528	0.34465
527	0.32718	527	0.32829	527	0.33063	527	0.31251	527	0.32076	527	0.32413	527	0.33404	527	0.33477	527	0.34335
526	0.32407	526	0.32523	526	0.32775	526	0.30977	526	0.31807	526	0.32161	526	0.33179	526	0.33292	526	0.34203
525	0.32099	525	0.32221	525	0.32486	525	0.307	525	0.31543	525	0.3192	525	0.32963	525	0.33107	525	0.34064
524	0.31782	524	0.31928	524	0.32192	524	0.3043	524	0.31277	524	0.31675	524	0.32744	524	0.32927	524	0.3393
523	0.31477	523	0.31634	523	0.31913	523	0.30156	523	0.31015	523	0.31439	523	0.3253	523	0.32745	523	0.33785
522	0.31179	522	0.31346	522	0.31626	522	0.29891	522	0.30758	522	0.31197	522	0.32315	522	0.32557	522	0.33635
521	0.30876	521	0.31048	521	0.31343	521	0.29622	521	0.30497	521	0.3095	521	0.32091	521	0.32365	521	0.3348
520	0.30578	520	0.30765	520	0.31065	520	0.29355	520	0.30243	520	0.30709	520	0.31871	520	0.32176	520	0.33322
519	0.30285	519	0.30481	519	0.30784	519	0.29085	519	0.29984	519	0.30467	519	0.31651	519	0.31982	519	0.33165
518	0.29994	518	0.30203	518	0.3051	518	0.28828	518	0.29729	518	0.30233	518	0.31428	518	0.31792	518	0.33011
517	0.29706	517	0.29917	517	0.30238	517	0.28564	517	0.29477	517	0.29973	517	0.31208	517	0.31592	517	0.32848
516	0.29411	516	0.29641	516	0.29961	516	0.28303	516	0.2922	516	0.29725	516	0.30985	516	0.31393	516	0.32681
515	0.29127	515	0.29368	515	0.2969	515	0.28045	515	0.28969	515	0.29494	515	0.30767	515	0.31201	515	0.32515
514	0.28831	514	0.29082	514	0.29413	514	0.27776	514	0.2871	514	0.29242	514	0.30536	514	0.30992	514	0.3234
513	0.28553	513	0.28805	513	0.29146	513	0.27527	513	0.2846	513	0.29009	513	0.3031	513	0.3079	513	0.32157
512	0.28266	512	0.28537	512	0.28888	512	0.27274	512	0.28209	512	0.28771	512	0.30092	512	0.30584	512	0.31977
511	0.27996	511	0.28272	511	0.28621	511	0.27022	511	0.27967	511	0.28533	511	0.29866	511	0.30377	511	0.31795
510	0.27709	510	0.27999	510	0.28356	510	0.2677	510	0.27717	510	0.28287	510	0.29633	510	0.30166	510	0.31604
509	0.27439	509	0.2773	509	0.28089	509	0.26516	509	0.2746	509	0.28047	509	0.29406	509	0.29954	509	0.31409
508	0.27175	508	0.27472	508	0.27838	508	0.26269	508	0.2722	508	0.27808	508	0.29179	508	0.2975	508	0.31217
507	0.26909	507	0.27216	507	0.27589	507	0.26026	507	0.26975	507	0.2758	507	0.28952	507	0.29536	507	0.31019
506	0.26644	506	0.26956	506	0.27329	506	0.25779	506	0.26733	506	0.27334	506	0.28717	506	0.29316	506	0.3082
505	0.26381	505	0.26702	505	0.27083	505	0.25535	505	0.26492	505	0.27103	505	0.28494	505	0.29104	505	0.30621
504	0.2613	504	0.26453	504	0.26833	504	0.25302	504	0.26253	504	0.26874	504	0.28268	504	0.28893	504	0.30417
503	0.25865	503	0.26209	503	0.26584	503	0.25059	503	0.26013	503	0.26638	503	0.28037	503	0.28669	503	0.30208
502	0.25626	502	0.25977	502	0.26352	502	0.24839	502	0.25785	502	0.26419	502	0.27818	502	0.28456	502	0.30006
501	0.25379	501	0.2574	501	0.26106	501	0.24609	501	0.25548	501	0.2619	501	0.27593	501	0.28238	501	0.29793
500	0.25148	500	0.25502	500	0.25877	500	0.24379	500	0.2532	500	0.2596	500	0.27364	500	0.28017	500	0.2958
499	0.24912	499	0.25271	499	0.25651	499	0.24156	499	0.25095	499	0.25731	499	0.27136	499	0.27788	499	0.2936
498	0.2469	498	0.25056	498	0.25424	498	0.2394	498	0.24872	498	0.25511	498	0.26918	498	0.27573	498	0.29145
497	0.24458	497	0.24832	497	0.25203	497	0.2372	497	0.24651	497	0.25285	497	0.26695	497	0.27352	497	0.28927
496	0.24236	496	0.2462	496	0.24988	496	0.23513	496	0.24439	496	0.25068	496	0.26474	496	0.27133	496	0.28707
495	0.24024	495	0.24411	495	0.24774	495	0.233	495	0.24223	495	0.24853	495	0.26261	495	0.26917	495	0.28492
494	0.23812	494	0.24208	494	0.24566	494	0.23094	494	0.24012	494	0.24645	494	0.2604	494	0.26698	494	0.28266
493	0.23606	493	0.24005	493	0.24358	493	0.22897	493	0.23812	493	0.24414	493	0.25822	493	0.2648	493	0.28048
492	0.23408	492	0.2381	492	0.24163	492	0.22703	492	0.23608	492	0.24239	492	0.25619	492	0.26266	492	0.27834
491	0.23217	491	0.23624	491	0.23966	491	0.2251	491	0.23419	491	0.24015	491	0.25406	491	0.26055	491	0.27611
490	0.2302	490	0.23441	490	0.23781	490	0.22323	490	0.23232	490	0.23822	490	0.25201	490	0.25839	490	0.27395
489	0.22844	489	0.23262	489	0.23595	489	0.22143	489	0.23029	489	0.23631	489	0.24995	489	0.2563	489	0.27172
488	0.22664	488	0.23086	488	0.23412	488	0.21962	488	0.22818	488	0.2342	488	0.24792	488	0.2542	488	0.26945
487	0.22492	487	0.2292	487	0.23238	487	0.21787	487	0.22663	487	0.23239	487	0.24594	487	0.25211	487	0.2674
486	0.22324	486	0.22752	486	0.23066	486	0.21611	486	0.22466	486	0.23045	486	0.24401	486	0.25004	486	0.26519
485	0.22155	485	0.22591	485	0.22897	485	0.21443	485	0.22299	485	0.22863	485	0.24206	485	0.24807	485	0.26299
484	0.22005	484	0.2244	484	0.22739	484	0.21283	484	0.22125	484	0.22683	484	0.24019	484	0.24597	484	0.26089
483	0.21854	483	0.22289	483	0.22578	483	0.21127	483	0.21954	483	0.22504	483	0.23832	483	0.24402	483	0.25878
482	0.21699	482	0.22147	482	0.22421	482	0.20969	482	0.21795	482	0.22329	482	0.23644	482	0.24206	482	0.25664
481	0.2156	481	0.22014	481	0.2228	481	0.2083	481	0.21629	481	0.22157	481	0.23465	481	0.24014	481	0.25459
480	0.21421	480	0.21871	480	0.22137	480	0.20673	480	0.21473	480	0.21989	480	0.23279	480	0.2382	480	0.25245
479	0.21295	479	0.21745	479	0.22	479	0.20536	479	0.21329	479	0.21831	479	0.23115	479	0.23637	479	0.25044
478	0.21161	478	0.2161	478	0.21857	478	0.20393	478	0.21164	478	0.21663	478	0.22926	478	0.23444	478	0.24828
477	0.21038	477	0.2149	477	0.21727	477	0.20265	477	0.21027	477	0.21516	477	0.2277	477	0.23261	477	0.24629
476	0.2092	476	0.21381	476	0.21605	476	0.20142	476	0.20894	476	0.21372	476	0.22605	476	0.2309	476	0.24431
475	0.20807	475	0.21271	475	0.21486	475	0.20017	475	0.20761	475	0.21226	475	0.22451	475	0.22916	475	0.24241
474	0.20699	474	0.21163	474	0.21366	474	0.19904	474	0.20635	474	0.21086	474	0.22296	474	0.2275	474	0.24052
473	0.20587	473	0.21052	473	0.21252	473	0.19779	473	0.20499	473	0.20939	473	0.22139	473	0.2257	473	0.23853
472	0.20482	472	0.20952	472	0.21148	472	0.1967	472	0.20373	472	0.20804	472	0.21986	472	0.22404	472	0.23663
471	0.20396	471	0.20864	471	0.2105	471	0.19566	471	0.20257	471	0.20674	471	0.21847	471	0.22248	471	0.23486
470	0.20294	470	0.20768	470	0.20938	470	0.19456	470	0.20139	470	0.20544	470	0.21701	470	0.22075	470	0.23298
469	0.20204	469	0.20677	469	0.20843	469	0.19356	469	0.20025	469	0.20418	469	0.2156	469	0.21923	469	0.23119
468	0.20128	468	0.20599	468	0.20755	468	0.19255	468	0.19923	468	0.20299	468	0.21424	468	0.21776	468	0.22948
467	0.20034	467	0.20513	467	0.20657	467	0.19163	467	0.19814	467	0.20178	467	0.21291	467	0.21623	467	0.22778
466	0.19954	466	0.20438	466	0.20571	466	0.19076	466	0.19709	466	0.20063	466	0.21166	466	0.21483	466	0.22605
465	0.19885	465	0.20363	465	0.20494	465	0.18996	465	0.19615	465	0.19954	465	0.21036	465	0.21338	465	0.2245
464	0.1981	464	0.20293	464	0.20411	464	0.18899	464	0.19523	464	0.19842	464	0.20914	464	0.21196	464	0.22285
463	0.19741	463	0.20212	463	0.20322	463	0.18815	463	0.1942	463	0.1974	463	0.20786	463	0.21059	463	0.22124
462	0.19672	462	0.20151	462	0.20251	462	0.1874	462	0.19334	462	0.19636	462	0.20677	462	0.2093	462	0.21969
461	0.19604	461	0.20095	461	0.20191	461	0.18672	461	0.19255	461	0.19542	461	0.20575	461	0.20802	461	0.21818
460	0.19547	460	0.20037	460	0.20121	460	0.18597	460	0.19171	460	0.1945	460	0.20471	460	0.20683	460	0.2167
459	0.19483	459	0.19981	459	0.20053	459	0.18524	459	0.19094	459	0.1936	459	0.20363	459	0.20559	459	0.21529
458	0.19428	458	0.19925	458	0.19995	458	0.18459	458	0.19015	458	0.19269	458	0.20262	458	0.20439	458	0.21387
457	0.19381	457	0.19865	457	0.19927	457	0.18387	457	0.18932	457	0.19181	457	0.20154	457	0.20315	457	0.21239
456	0.19325	456	0.19817	456	0.19872	456	0.18327	456	0.18868	456	0.19096	456	0.20065	456	0.20203	456	0.21113
455	0.19271	455	0.19768	455	0.19813	455	0.18269	455	0.18799	455	0.19017	455	0.19965	455	0.20099	455	0.20974
454	0.19236	454	0.19739	454	0.19771	454	0.18227	454	0.1874	454	0.18951	454	0.1989	454	0.19995	454	0.20856
453	0.19191	453	0.19686	453	0.19721	453	0.18166	453	0.18672	453	0.18871	453	0.19796	453	0.19894	453	0.20725
452	0.19144	452	0.1965	452	0.19671	452	0.18113	452	0.18613	452	0.18801	452	0.1972	452	0.19792	452	0.20608
451	0.19102	451	0.19597	451	0.19616	451	0.18056	451	0.18544	451	0.18723	451	0.19631	451	0.19693	451	0.20489
450	0.19066	450	0.1957	450	0.19582	450	0.18016	450	0.185	450	0.18674	450	0.19554	450	0.19599	450	0.20375
449	0.19034	449	0.19543	449	0.19545	449	0.17976	449	0.18448	449	0.18608	449	0.19481	449	0.1951	449	0.2026
448	0.19004	448	0.19511	448	0.19511	448	0.17935	448	0.184	448	0.18538	448	0.19405	448	0.19424	448	0.20141
447	0.1898	447	0.19488	447	0.19479	447	0.17899	447	0.18359	447	0.18496	447	0.19342	447	0.19341	447	0.20047
446	0.1895	446	0.19459	446	0.19449	446	0.1786	446	0.18313	446	0.18432	446	0.19276	446	0.19259	446	0.1995
445	0.18926	445	0.19445	445	0.19423	445	0.17831	445	0.18276	445	0.18388	445	0.19212	445	0.19185	445	0.19853
444	0.18908	444	0.19423	444	0.19393	444	0.17804	444	0.18245	444	0.18338	444	0.19155	444	0.19106	444	0.19754
443	0.1889	443	0.19411	443	0.19377	443	0.17777	443	0.18208	443	0.18294	443	0.19097	443	0.19035	443	0.19665
442	0.18871	442	0.19394	442	0.19357	442	0.17748	442	0.18173	442	0.18247	442	0.1904	442	0.18961	442	0.19573
441	0.18867	441	0.1939	441	0.19346	441	0.17737	441	0.18145	441	0.18213	441	0.18999	441	0.18902	441	0.19492
440	0.18876	440	0.19392	440	0.19341	440	0.17727	440	0.18136	440	0.18194	440	0.18965	440	0.18856	440	0.19419
439	0.18874	439	0.19397	439	0.1934	439	0.17715	439	0.18117	439	0.18162	439	0.18918	439	0.18798	439	0.19347
438	0.18878	438	0.19404	438	0.19349	438	0.17713	438	0.18102	438	0.18141	438	0.18888	438	0.18748	438	0.19271
437	0.18896	437	0.19414	437	0.19345	437	0.17702	437	0.18087	437	0.18099	437	0.18848	437	0.18705	437	0.19201
436	0.18912	436	0.19435	436	0.19358	436	0.17715	436	0.18088	436	0.18099	436	0.18831	436	0.18662	436	0.19147
435	0.18928	435	0.19467	435	0.19375	435	0.17717	435	0.18088	435	0.1809	435	0.18807	435	0.18626	435	0.19093
434	0.18953	434	0.19487	434	0.19395	434	0.17736	434	0.18088	434	0.18088	434	0.18791	434	0.18584	434	0.19033
433	0.18983	433	0.19519	433	0.19423	433	0.17753	433	0.181	433	0.1808	433	0.18774	433	0.18557	433	0.18985
432	0.19018	432	0.19559	432	0.19451	432	0.17771	432	0.18119	432	0.18084	432	0.18765	432	0.18534	432	0.18942
431	0.19059	431	0.19593	431	0.19481	431	0.17793	431	0.18122	431	0.18091	431	0.18754	431	0.18502	431	0.18897
430	0.19099	430	0.19638	430	0.19522	430	0.17818	430	0.18149	430	0.18094	430	0.18748	430	0.18485	430	0.18865
429	0.19144	429	0.19688	429	0.19559	429	0.1785	429	0.1817	429	0.18106	429	0.18754	429	0.1847	429	0.18829
428	0.19194	428	0.19736	428	0.19599	428	0.17882	428	0.18192	428	0.18114	428	0.18754	428	0.18464	428	0.18799
427	0.1924	427	0.19778	427	0.19641	427	0.17912	427	0.18216	427	0.18132	427	0.18759	427	0.18452	427	0.1877
426	0.1929	426	0.19831	426	0.19675	426	0.17945	426	0.18192	426	0.18148	426	0.18761	426	0.18447	426	0.18745
425	0.19337	425	0.19885	425	0.19727	425	0.17976	425	0.18293	425	0.18167	425	0.18779	425	0.18442	425	0.18732
424	0.19383	424	0.19921	424	0.19761	424	0.18	424	0.18279	424	0.18172	424	0.18784	424	0.18441	424	0.1871
423	0.19419	423	0.19974	423	0.19799	423	0.18042	423	0.1831	423	0.18204	423	0.18795	423	0.18439	423	0.18693
422	0.19471	422	0.20022	422	0.1985	422	0.18079	422	0.18354	422	0.18225	422	0.18805	422	0.18441	422	0.18687
421	0.19511	421	0.2007	421	0.19886	421	0.18105	421	0.18376	421	0.18244	421	0.1882	421	0.18448	421	0.18682
420	0.19521	420	0.20086	420	0.19909	420	0.18117	420	0.18388	420	0.18245	420	0.18822	420	0.18434	420	0.18656
419	0.19556	419	0.20132	419	0.19945	419	0.18153	419	0.18414	419	0.18258	419	0.18844	419	0.18445	419	0.18663
418	0.1959	418	0.20161	418	0.1997	418	0.18174	418	0.18434	418	0.18284	418	0.18857	418	0.18459	418	0.18665
417	0.19592	417	0.20167	417	0.19977	417	0.18172	417	0.18433	417	0.18289	417	0.18856	417	0.18443	417	0.18652
416	0.19608	416	0.20175	416	0.1998	416	0.18174	416	0.18436	416	0.18284	416	0.18851	416	0.18445	416	0.18643
415	0.19609	415	0.20199	415	0.20005	415	0.18185	415	0.18452	415	0.18292	415	0.18866	415	0.18452	415	0.18654
414	0.19589	414	0.20187	414	0.19997	414	0.18171	414	0.18442	414	0.18289	414	0.1886	414	0.18445	414	0.18637
413	0.19575	413	0.20168	413	0.19973	413	0.18151	413	0.18423	413	0.18272	413	0.18832	413	0.18433	413	0.18619
412	0.19549	412	0.20157	412	0.19964	412	0.1814	412	0.18406	412	0.18251	412	0.18821	412	0.18422	412	0.18616
411	0.1954	411	0.20159	411	0.19969	411	0.18135	411	0.18406	411	0.18253	411	0.18831	411	0.18428	411	0.18623
410	0.19511	410	0.20136	410	0.19951	410	0.18109	410	0.18382	410	0.18233	410	0.18811	410	0.18408	410	0.18611
409	0.19478	409	0.20114	409	0.1992	409	0.18087	409	0.18356	409	0.1821	409	0.18799	409	0.18398	409	0.18601
408	0.19442	408	0.20078	408	0.19891	408	0.18049	408	0.18327	408	0.18187	408	0.18769	408	0.18379	408	0.18581
407	0.19417	407	0.20057	407	0.19876	407	0.18029	407	0.18302	407	0.18167	407	0.18754	407	0.18374	407	0.18571
406	0.19378	406	0.20026	406	0.19838	406	0.1799	406	0.18273	406	0.18138	406	0.18734	406	0.18349	406	0.18552
405	0.19345	405	0.20002	405	0.19823	405	0.17964	405	0.18247	405	0.18112	405	0.18713	405	0.18326	405	0.18533
404	0.19333	404	0.19988	404	0.19801	404	0.17948	404	0.18231	404	0.18089	404	0.18703	404	0.18316	404	0.18528
403	0.19298	403	0.19964	403	0.19776	403	0.17918	403	0.18198	403	0.18061	403	0.18665	403	0.18294	403	0.18504
402	0.19284	402	0.19958	402	0.19767	402	0.179	402	0.18182	402	0.18051	402	0.18654	402	0.18278	402	0.18488
401	0.19258	401	0.19943	401	0.19743	401	0.17873	401	0.18158	401	0.1802	401	0.18625	401	0.18247	401	0.18461
400	0.19259	400	0.19943	400	0.19735	400	0.17868	400	0.18145	400	0.18013	400	0.18619	400	0.18229	400	0.18456
399	0.19277	399	0.19958	399	0.19761	399	0.17882	399	0.1816	399	0.18021	399	0.18625	399	0.18246	399	0.18451
398	0.19288	398	0.19968	398	0.19769	398	0.17887	398	0.18157	398	0.18015	398	0.18608	398	0.18231	398	0.18437
397	0.19311	397	0.19992	397	0.19789	397	0.17889	397	0.1816	397	0.1801	397	0.18606	397	0.18221	397	0.18424
396	0.19345	396	0.20037	396	0.19822	396	0.17922	396	0.18193	396	0.18028	396	0.18625	396	0.18229	396	0.18408
395	0.19391	395	0.20092	395	0.19859	395	0.17951	395	0.18217	395	0.1804	395	0.1863	395	0.18223	395	0.18408
394	0.1945	394	0.20142	394	0.1991	394	0.17989	394	0.18245	394	0.18068	394	0.18646	394	0.18227	394	0.18405
393	0.19519	393	0.20218	393	0.19983	393	0.18047	393	0.18291	393	0.18104	393	0.18669	393	0.18235	393	0.18405
392	0.19601	392	0.20301	392	0.20047	392	0.18107	392	0.18347	392	0.18137	392	0.18701	392	0.18253	392	0.1841
391	0.19703	391	0.20404	391	0.20133	391	0.18187	391	0.18412	391	0.18191	391	0.18742	391	0.18271	391	0.18401
390	0.19814	390	0.20521	390	0.20235	390	0.18273	390	0.18486	390	0.18249	390	0.18781	390	0.18303	390	0.18414
389	0.19931	389	0.20632	389	0.20336	389	0.1836	389	0.1856	389	0.18305	389	0.18842	389	0.18332	389	0.18431
388	0.20075	388	0.20759	388	0.20458	388	0.18467	388	0.18656	388	0.18382	388	0.18885	388	0.18366	388	0.18444
387	0.20226	387	0.20905	387	0.20576	387	0.18574	387	0.18748	387	0.18477	387	0.18958	387	0.18414	387	0.18476
386	0.20381	386	0.21052	386	0.20715	386	0.18701	386	0.18876	386	0.18568	386	0.19029	386	0.18468	386	0.18493
385	0.20561	385	0.21232	385	0.20883	385	0.18847	385	0.18998	385	0.18683	385	0.19135	385	0.18546	385	0.18542
384	0.20742	384	0.21418	384	0.21046	384	0.18996	384	0.19134	384	0.18794	384	0.19227	384	0.18622	384	0.18594
383	0.20921	383	0.21591	383	0.21219	383	0.19147	383	0.19274	383	0.1892	383	0.19324	383	0.18698	383	0.18645
382	0.21127	382	0.21795	382	0.21403	382	0.19329	382	0.19429	382	0.19061	382	0.19462	382	0.18798	382	0.18732
381	0.2133	381	0.21996	381	0.21599	381	0.19491	381	0.19589	381	0.1919	381	0.19581	381	0.189	381	0.18804
380	0.21553	380	0.2222	380	0.21804	380	0.19676	380	0.1977	380	0.1937	380	0.19725	380	0.19022	380	0.18889
379	0.21783	379	0.22441	379	0.21997	379	0.19877	379	0.19948	379	0.19529	379	0.19879	379	0.19161	379	0.19008
378	0.22014	378	0.22674	378	0.2222	378	0.20076	378	0.20153	378	0.19707	378	0.20043	378	0.19304	378	0.1913
377	0.22243	377	0.22887	377	0.22435	377	0.20264	377	0.20342	377	0.19896	377	0.20204	377	0.19449	377	0.19247
376	0.22474	376	0.23118	376	0.22659	376	0.20478	376	0.20546	376	0.20079	376	0.2038	376	0.19613	376	0.19392
375	0.22704	375	0.23348	375	0.22878	375	0.20692	375	0.20752	375	0.20267	375	0.20565	375	0.19777	375	0.19548
374	0.22927	374	0.23571	374	0.23101	374	0.20892	374	0.20956	374	0.20464	374	0.20753	374	0.19955	374	0.19695
373	0.23141	373	0.23772	373	0.23309	373	0.21094	373	0.21153	373	0.20659	373	0.20944	373	0.20121	373	0.19845
372	0.23348	372	0.23974	372	0.23523	372	0.21308	372	0.21361	372	0.2085	372	0.21144	372	0.20313	372	0.20029
371	0.23542	371	0.24174	371	0.23723	371	0.21472	371	0.21542	371	0.21036	371	0.21329	371	0.2049	371	0.20208
370	0.23705	370	0.24351	370	0.23893	370	0.21651	370	0.21732	370	0.21216	370	0.215	370	0.20672	370	0.20385
369	0.23878	369	0.24537	369	0.24076	369	0.2183	369	0.21919	369	0.21405	369	0.2171	369	0.20878	369	0.20591
368	0.24033	368	0.24686	368	0.24234	368	0.22004	368	0.22086	368	0.21573	368	0.21891	368	0.2107	368	0.20771
367	0.24156	367	0.24811	367	0.24377	367	0.22122	367	0.22236	367	0.21741	367	0.22081	367	0.21238	367	0.20973
366	0.24271	366	0.24928	366	0.24514	366	0.2226	366	0.22372	366	0.21908	366	0.22242	366	0.21437	366	0.21176
365	0.24359	365	0.25024	365	0.24618	365	0.22364	365	0.22504	365	0.22059	365	0.22404	365	0.21597	365	0.21361
364	0.24447	364	0.25117	364	0.24728	364	0.2248	364	0.22642	364	0.22197	364	0.22576	364	0.21792	364	0.2156
363	0.24498	363	0.25188	363	0.24809	363	0.22575	363	0.22742	363	0.22319	363	0.22718	363	0.21961	363	0.2174
362	0.24554	362	0.25231	362	0.24886	362	0.22655	362	0.22854	362	0.22447	362	0.22865	362	0.22118	362	0.21946
361	0.24559	361	0.25271	361	0.24937	361	0.22709	361	0.22932	361	0.22548	361	0.22991	361	0.22271	361	0.22118
360	0.24573	360	0.25284	360	0.2497	360	0.22763	360	0.23	360	0.22635	360	0.23109	360	0.22409	360	0.2229
359	0.24557	359	0.25284	359	0.2499	359	0.22785	359	0.23046	359	0.22718	359	0.232	359	0.22538	359	0.22453
358	0.24534	358	0.25269	358	0.24997	358	0.22797	358	0.23072	358	0.22759	358	0.23285	358	0.22639	358	0.2259
357	0.24502	357	0.25242	357	0.24981	357	0.22803	357	0.23098	357	0.22811	357	0.23358	357	0.22735	357	0.22714
356	0.24437	356	0.25189	356	0.2495	356	0.22765	356	0.23092	356	0.22824	356	0.23389	356	0.228	356	0.2281
355	0.24336	355	0.25116	355	0.24883	355	0.22729	355	0.23061	355	0.22814	355	0.23422	355	0.22843	355	0.22878
354	0.24242	354	0.25038	354	0.24822	354	0.22664	354	0.23014	354	0.22797	354	0.23417	354	0.22863	354	0.22924
353	0.24146	353	0.24928	353	0.24741	353	0.22592	353	0.22949	353	0.2275	353	0.23403	353	0.2287	353	0.22961
352	0.24018	352	0.24814	352	0.2464	352	0.22498	352	0.22869	352	0.22683	352	0.23359	352	0.22854	352	0.22971
351	0.23907	351	0.24718	351	0.24552	351	0.22418	351	0.22809	351	0.22641	351	0.23313	351	0.2284	351	0.22976
350	0.23776	350	0.24599	350	0.24422	350	0.22298	350	0.22698	350	0.22549	350	0.23246	350	0.22783	350	0.22947

## Sheet: figure 2c
Figure 2c
PM1-CB-20		PM1-CB-30		PM1-CB-40		PM1-CB-50		PM1-CB-60		PM1-CB-70		PM1-CB-80		PM1-CB-90		PM1-CB-100
波长 (nm)	Abs	波长 (nm)	Abs	波长 (nm)	Abs	波长 (nm)	Abs	波长 (nm)	Abs	波长 (nm)	Abs	波长 (nm)	Abs	波长 (nm)	Abs	波长 (nm)	Abs
1000	-0.00263	1000	-0.00267	1000	0.000498323	1000	0.000316472	1000	-0.00403	1000	-0.00405	1000	-0.00438	1000	0.00169	1000	-0.00288
999	-0.00259	999	-0.00262	999	0.000538702	999	0.00036239	999	-0.00402	999	-0.00401	999	-0.00433	999	0.00176	999	-0.00292
998	-0.00266	998	-0.00266	998	0.000501368	998	0.000319334	998	-0.00401	998	-0.00402	998	-0.00434	998	0.0017	998	-0.00291
997	-0.00261	997	-0.0026	997	0.000564346	997	0.000379342	997	-0.00395	997	-0.00395	997	-0.0042	997	0.00178	997	-0.0028
996	-0.00274	996	-0.00271	996	0.000466396	996	0.000266095	996	-0.00408	996	-0.00405	996	-0.00434	996	0.0017	996	-0.0029
995	-0.00267	995	-0.00266	995	0.000411536	995	0.000261309	995	-0.00413	995	-0.00406	995	-0.00437	995	0.00171	995	-0.00295
994	-0.00261	994	-0.00264	994	0.000476465	994	0.000254303	994	-0.00408	994	-0.00409	994	-0.00438	994	0.00174	994	-0.00298
993	-0.00264	993	-0.00266	993	0.000439996	993	0.000251145	993	-0.00409	993	-0.0041	993	-0.00438	993	0.00172	993	-0.00299
992	-0.00263	992	-0.0026	992	0.000482899	992	0.000297278	992	-0.00405	992	-0.00408	992	-0.00436	992	0.00176	992	-0.00302
991	-0.00261	991	-0.00264	991	0.000525954	991	0.000319408	991	-0.00405	991	-0.00408	991	-0.00437	991	0.00176	991	-0.00298
990	-0.00261	990	-0.0026	990	0.000586725	990	0.000363278	990	-0.00401	990	-0.00405	990	-0.00432	990	0.00179	990	-0.00294
989	-0.0026	989	-0.00259	989	0.000559065	989	0.000380724	989	-0.00401	989	-0.00404	989	-0.00432	989	0.00183	989	-0.00288
988	-0.00259	988	-0.00258	988	0.000605076	988	0.000389163	988	-0.00397	988	-0.00399	988	-0.00428	988	0.0018	988	-0.00289
987	-0.00261	987	-0.00257	987	0.000610972	987	0.000388768	987	-0.00399	987	-0.00399	987	-0.00431	987	0.00187	987	-0.00289
986	-0.00259	986	-0.00254	986	0.000594169	986	0.000429486	986	-0.00396	986	-0.00403	986	-0.00425	986	0.00188	986	-0.00285
985	-0.00258	985	-0.00257	985	0.000591958	985	0.000404487	985	-0.00398	985	-0.00393	985	-0.00429	985	0.00184	985	-0.00291
984	-0.00258	984	-0.00256	984	0.000631486	984	0.000396171	984	-0.00398	984	-0.00406	984	-0.00427	984	0.00188	984	-0.00285
983	-0.0026	983	-0.0026	983	0.000627482	983	0.000387781	983	-0.00398	983	-0.00395	983	-0.00427	983	0.00186	983	-0.00293
982	-0.00252	982	-0.00256	982	0.000663328	982	0.000455647	982	-0.00396	982	-0.00395	982	-0.00421	982	0.0019	982	-0.00287
981	-0.00255	981	-0.00251	981	0.000700971	981	0.000491781	981	-0.00395	981	-0.00394	981	-0.00423	981	0.00191	981	-0.00287
980	-0.00252	980	-0.00251	980	0.000711538	980	0.000481809	980	-0.00389	980	-0.0039	980	-0.0042	980	0.00198	980	-0.00281
979	-0.00251	979	-0.00246	979	0.000768059	979	0.000525992	979	-0.00385	979	-0.00389	979	-0.00416	979	0.00199	979	-0.0028
978	-0.00255	978	-0.00251	978	0.00074572	978	0.00050158	978	-0.00388	978	-0.00387	978	-0.00418	978	0.00198	978	-0.00284
977	-0.00252	977	-0.00248	977	0.000782412	977	0.000515032	977	-0.00385	977	-0.0039	977	-0.0042	977	0.00203	977	-0.00283
976	-0.00254	976	-0.00251	976	0.000747023	976	0.000490769	976	-0.00386	976	-0.00392	976	-0.00419	976	0.00203	976	-0.00285
975	-0.00248	975	-0.00246	975	0.000768453	975	0.000496717	975	-0.00383	975	-0.00384	975	-0.00416	975	0.00206	975	-0.00283
974	-0.00256	974	-0.00248	974	0.00077934	974	0.000492644	974	-0.00384	974	-0.00395	974	-0.00419	974	0.00207	974	-0.00283
973	-0.00252	973	-0.0025	973	0.00075646	973	0.000470307	973	-0.00387	973	-0.00392	973	-0.00419	973	0.00207	973	-0.00286
972	-0.00247	972	-0.00249	972	0.0007904	972	0.000484376	972	-0.00385	972	-0.00389	972	-0.00419	972	0.0021	972	-0.00284
971	-0.00252	971	-0.00248	971	0.000768158	971	0.000457621	971	-0.00387	971	-0.00392	971	-0.0042	971	0.00207	971	-0.00286
970	-0.0025	970	-0.00252	970	0.000789515	970	0.000443899	970	-0.00383	970	-0.00395	970	-0.00421	970	0.00209	970	-0.00288
969	-0.00245	969	-0.00244	969	0.000812742	969	0.000477465	969	-0.00383	969	-0.00389	969	-0.00417	969	0.0021	969	-0.00285
968	-0.0025	968	-0.00247	968	0.000815274	968	0.000480945	968	-0.00384	968	-0.00396	968	-0.00422	968	0.00209	968	-0.00288
967	-0.0025	967	-0.00247	967	0.00082223	967	0.000474108	967	-0.00388	967	-0.00397	967	-0.00419	967	0.00209	967	-0.00289
966	-0.00246	966	-0.00249	966	0.000827686	966	0.000482549	966	-0.0039	966	-0.00393	966	-0.00419	966	0.00209	966	-0.00289
965	-0.00249	965	-0.00249	965	0.000842558	965	0.000469962	965	-0.00392	965	-0.00394	965	-0.00422	965	0.00207	965	-0.00291
964	-0.00249	964	-0.00249	964	0.000834348	964	0.000485684	964	-0.00392	964	-0.00396	964	-0.00424	964	0.00207	964	-0.00291
963	-0.00244	963	-0.0025	963	0.000865418	963	0.000494002	963	-0.0039	963	-0.00394	963	-0.0042	963	0.00211	963	-0.00291
962	-0.00245	962	-0.00246	962	0.000847744	962	0.000486153	962	-0.00391	962	-0.00395	962	-0.00422	962	0.00212	962	-0.00289
961	-0.00245	961	-0.00249	961	0.000842508	961	0.000466654	961	-0.00392	961	-0.00397	961	-0.00427	961	0.00206	961	-0.00292
960	-0.00243	960	-0.00247	960	0.000890837	960	0.000516291	960	-0.00386	960	-0.00391	960	-0.00422	960	0.0021	960	-0.00289
959	-0.00244	959	-0.00246	959	0.000885724	959	0.000488325	959	-0.00388	959	-0.00392	959	-0.00419	959	0.00217	959	-0.00286
958	-0.00241	958	-0.00243	958	0.000921863	958	0.000524388	958	-0.00384	958	-0.00384	958	-0.00415	958	0.00217	958	-0.0028
957	-0.00239	957	-0.00241	957	0.000966267	957	0.000587412	957	-0.00379	957	-0.00381	957	-0.00408	957	0.00231	957	-0.00272
956	-0.0024	956	-0.00241	956	0.00102	956	0.000612546	956	-0.00378	956	-0.00376	956	-0.00407	956	0.00231	956	-0.00269
955	-0.00236	955	-0.00238	955	0.00104	955	0.000648026	955	-0.00377	955	-0.00375	955	-0.00407	955	0.00235	955	-0.00265
954	-0.00234	954	-0.00238	954	0.00106	954	0.000673559	954	-0.00374	954	-0.0037	954	-0.00401	954	0.00241	954	-0.00261
953	-0.00236	953	-0.00237	953	0.00107	953	0.000701611	953	-0.00371	953	-0.00371	953	-0.00402	953	0.00239	953	-0.0026
952	-0.00235	952	-0.00235	952	0.0011	952	0.000735124	952	-0.0037	952	-0.00366	952	-0.00399	952	0.00249	952	-0.00253
951	-0.00236	951	-0.00234	951	0.00107	951	0.00068882	951	-0.00373	951	-0.00371	951	-0.00399	951	0.00243	951	-0.00253
950	-0.0024	950	-0.00237	950	0.00111	950	0.000677584	950	-0.00374	950	-0.0037	950	-0.00399	950	0.00243	950	-0.00256
949	-0.00238	949	-0.00236	949	0.00113	949	0.000717021	949	-0.00374	949	-0.0037	949	-0.00399	949	0.00246	949	-0.00255
948	-0.00239	948	-0.00235	948	0.00115	948	0.00070455	948	-0.00373	948	-0.0037	948	-0.00397	948	0.00249	948	-0.00252
947	-0.00237	947	-0.00235	947	0.00115	947	0.000727073	947	-0.00372	947	-0.00369	947	-0.00398	947	0.00246	947	-0.00252
946	-0.00232	946	-0.00234	946	0.00116	946	0.00074693	946	-0.00371	946	-0.00366	946	-0.00393	946	0.00252	946	-0.00248
945	-0.00233	945	-0.00233	945	0.00117	945	0.000711317	945	-0.00369	945	-0.00368	945	-0.00394	945	0.00251	945	-0.00251
944	-0.00242	944	-0.00239	944	0.00113	944	0.000687091	944	-0.00378	944	-0.00372	944	-0.00402	944	0.00246	944	-0.00258
943	-0.00238	943	-0.00238	943	0.00114	943	0.000691956	943	-0.00375	943	-0.00368	943	-0.00397	943	0.0025	943	-0.00256
942	-0.00237	942	-0.00238	942	0.00112	942	0.000675411	942	-0.00379	942	-0.00375	942	-0.00403	942	0.00246	942	-0.0026
941	-0.00238	941	-0.00237	941	0.00114	941	0.000726974	941	-0.00375	941	-0.00368	941	-0.00399	941	0.0025	941	-0.00258
940	-0.00239	940	-0.00242	940	0.00114	940	0.000672052	940	-0.00382	940	-0.00373	940	-0.00405	940	0.00248	940	-0.00263
939	-0.0024	939	-0.0024	939	0.00113	939	0.000694549	939	-0.0038	939	-0.00375	939	-0.004	939	0.00251	939	-0.00263
938	-0.00237	938	-0.00238	938	0.00116	938	0.000728283	938	-0.0038	938	-0.00375	938	-0.00402	938	0.00249	938	-0.00263
937	-0.00235	937	-0.00237	937	0.00114	937	0.000727789	937	-0.00383	937	-0.00376	937	-0.00402	937	0.00251	937	-0.00264
936	-0.00237	936	-0.00237	936	0.00115	936	0.000687585	936	-0.00383	936	-0.00374	936	-0.00406	936	0.00251	936	-0.00266
935	-0.00241	935	-0.0024	935	0.0011	935	0.000668941	935	-0.00385	935	-0.00378	935	-0.0041	935	0.00252	935	-0.00268
934	-0.00239	934	-0.0024	934	0.00112	934	0.000682695	934	-0.00384	934	-0.00375	934	-0.0041	934	0.0025	934	-0.0027
933	-0.00242	933	-0.0024	933	0.0011	933	0.000663089	933	-0.00387	933	-0.00377	933	-0.00408	933	0.00256	933	-0.0027
932	-0.0024	932	-0.00241	932	0.00112	932	0.000661805	932	-0.00386	932	-0.00379	932	-0.00408	932	0.00254	932	-0.00268
931	-0.00239	931	-0.0024	931	0.0011	931	0.000680695	931	-0.00387	931	-0.00379	931	-0.00409	931	0.00256	931	-0.00268
930	-0.00238	930	-0.00237	930	0.00115	930	0.000718404	930	-0.00384	930	-0.00375	930	-0.00405	930	0.0026	930	-0.00266
929	-0.00239	929	-0.0024	929	0.00114	929	0.000665706	929	-0.00388	929	-0.00382	929	-0.00409	929	0.00255	929	-0.00265
928	-0.0024	928	-0.00239	928	0.00112	928	0.000702698	928	-0.00388	928	-0.0038	928	-0.0041	928	0.00257	928	-0.00264
927	-0.00238	927	-0.00238	927	0.00112	927	0.000702871	927	-0.00388	927	-0.00381	927	-0.00415	927	0.00252	927	-0.00266
926	-0.00242	926	-0.00242	926	0.00108	926	0.000667385	926	-0.00394	926	-0.00386	926	-0.00415	926	0.00254	926	-0.00269
925	-0.00242	925	-0.00245	925	0.0011	925	0.000661163	925	-0.00393	925	-0.00384	925	-0.00417	925	0.00255	925	-0.0027
924	-0.00246	924	-0.00246	924	0.00106	924	0.000646421	924	-0.00395	924	-0.00387	924	-0.00419	924	0.00252	924	-0.00273
923	-0.00241	923	-0.00242	923	0.00113	923	0.000675386	923	-0.00391	923	-0.00385	923	-0.00414	923	0.00258	923	-0.00267
922	-0.00242	922	-0.00244	922	0.00109	922	0.00066057	922	-0.00392	922	-0.00385	922	-0.00415	922	0.00256	922	-0.00269
921	-0.00244	921	-0.00244	921	0.0011	921	0.000698673	921	-0.0039	921	-0.00383	921	-0.00415	921	0.00257	921	-0.00268
920	-0.00242	920	-0.00244	920	0.0011	920	0.000713885	920	-0.00391	920	-0.00384	920	-0.00417	920	0.0026	920	-0.00269
919	-0.00241	919	-0.00242	919	0.00109	919	0.000708822	919	-0.00393	919	-0.00387	919	-0.00415	919	0.00262	919	-0.0027
918	-0.00242	918	-0.00243	918	0.00108	918	0.000671929	918	-0.00392	918	-0.00387	918	-0.00419	918	0.00256	918	-0.00272
917	-0.00246	917	-0.00245	917	0.00103	917	0.00065331	917	-0.00397	917	-0.00391	917	-0.00419	917	0.0026	917	-0.00275
916	-0.00247	916	-0.00246	916	0.00105	916	0.000661113	916	-0.00398	916	-0.0039	916	-0.00418	916	0.00257	916	-0.00276
915	-0.00248	915	-0.00246	915	0.00107	915	0.000695413	915	-0.00397	915	-0.00388	915	-0.00418	915	0.00259	915	-0.00276
914	-0.00245	914	-0.00246	914	0.0011	914	0.000727616	914	-0.00394	914	-0.00387	914	-0.00417	914	0.00261	914	-0.00276
913	-0.00246	913	-0.00244	913	0.00109	913	0.000692005	913	-0.00396	913	-0.00386	913	-0.00418	913	0.00261	913	-0.00277
912	-0.00245	912	-0.00248	912	0.00109	912	0.000708403	912	-0.00395	912	-0.0039	912	-0.00422	912	0.00258	912	-0.00282
911	-0.00246	911	-0.00247	911	0.00107	911	0.000692524	911	-0.004	911	-0.00389	911	-0.0042	911	0.00259	911	-0.00282
910	-0.00243	910	-0.00244	910	0.00108	910	0.000726085	910	-0.00397	910	-0.00386	910	-0.00419	910	0.00261	910	-0.00277
909	-0.00248	909	-0.00253	909	0.00102	909	0.000661953	909	-0.00402	909	-0.00394	909	-0.00427	909	0.00257	909	-0.00283
908	-0.00247	908	-0.00243	908	0.00106	908	0.000711712	908	-0.00398	908	-0.00388	908	-0.00421	908	0.0026	908	-0.00282
907	-0.00249	907	-0.00248	907	0.00105	907	0.000676374	907	-0.00399	907	-0.00391	907	-0.00425	907	0.00257	907	-0.00284
906	-0.00245	906	-0.00245	906	0.00107	906	0.000736557	906	-0.00397	906	-0.00388	906	-0.0042	906	0.00264	906	-0.00281
905	-0.00248	905	-0.00249	905	0.00104	905	0.000696401	905	-0.00402	905	-0.00392	905	-0.00422	905	0.00264	905	-0.00283
904	-0.00249	904	-0.0025	904	0.00104	904	0.000715145	904	-0.004	904	-0.0039	904	-0.00418	904	0.00264	904	-0.00284
903	-0.00246	903	-0.00247	903	0.00109	903	0.000741051	903	-0.00401	903	-0.00389	903	-0.00422	903	0.00261	903	-0.00285
902	-0.00252	902	-0.00252	902	0.00104	902	0.000711959	902	-0.00405	902	-0.00395	902	-0.00424	902	0.0026	902	-0.00286
901	-0.00253	901	-0.00255	901	0.001	901	0.000690746	901	-0.00406	901	-0.00397	901	-0.00433	901	0.00257	901	-0.00289
900	-0.00251	900	-0.00251	900	0.00102	900	0.000691363	900	-0.00407	900	-0.00396	900	-0.0043	900	0.00256	900	-0.00289
899	-0.00255	899	-0.00252	899	0.000979619	899	0.000663533	899	-0.00407	899	-0.00397	899	-0.00434	899	0.00258	899	-0.00291
898	-0.00252	898	-0.00254	898	0.000985865	898	0.000675485	898	-0.0041	898	-0.00397	898	-0.0043	898	0.00258	898	-0.00289
897	-0.00254	897	-0.00251	897	0.00101	897	0.000691141	897	-0.00408	897	-0.00397	897	-0.00431	897	0.00258	897	-0.00291
896	-0.00253	896	-0.00252	896	0.00101	896	0.000683313	896	-0.00406	896	-0.00397	896	-0.0043	896	0.0026	896	-0.00291
895	-0.00254	895	-0.00253	895	0.000993266	895	0.000683831	895	-0.00412	895	-0.00398	895	-0.00429	895	0.00256	895	-0.00291
894	-0.00258	894	-0.00257	894	0.000957268	894	0.000659163	894	-0.00416	894	-0.00404	894	-0.00433	894	0.00254	894	-0.00298
893	-0.00252	893	-0.00256	893	0.000996069	893	0.000697438	893	-0.00412	893	-0.004	893	-0.00436	893	0.00258	893	-0.00295
892	-0.00254	892	-0.0026	892	0.000960956	892	0.000672176	892	-0.00419	892	-0.00406	892	-0.00441	892	0.00254	892	-0.003
891	-0.00257	891	-0.00258	891	0.000973841	891	0.00070534	891	-0.00415	891	-0.00404	891	-0.0044	891	0.00259	891	-0.00295
890	-0.00255	890	-0.00259	890	0.000993488	890	0.000700056	890	-0.00414	890	-0.00407	890	-0.00441	890	0.00255	890	-0.003
889	-0.00256	889	-0.00255	889	0.000987365	889	0.00072322	889	-0.00413	889	-0.00408	889	-0.00436	889	0.00254	889	-0.00299
888	-0.00257	888	-0.00255	888	0.001	888	0.000725863	888	-0.00413	888	-0.00411	888	-0.00442	888	0.00259	888	-0.00302
887	-0.00257	887	-0.00256	887	0.00103	887	0.000746337	887	-0.00413	887	-0.00413	887	-0.00439	887	0.00257	887	-0.00302
886	-0.00262	886	-0.0026	886	0.00101	886	0.00071554	886	-0.00418	886	-0.0042	886	-0.00445	886	0.00256	886	-0.00305
885	-0.00267	885	-0.00261	885	0.000977357	885	0.000723492	885	-0.00419	885	-0.00431	885	-0.00454	885	0.00251	885	-0.00311
884	-0.00269	884	-0.00258	884	0.000969562	884	0.000740681	884	-0.00421	884	-0.00433	884	-0.0046	884	0.00253	884	-0.00313
883	-0.00276	883	-0.00263	883	0.000965628	883	0.000704328	883	-0.00424	883	-0.00447	883	-0.00472	883	0.00246	883	-0.00321
882	-0.00274	882	-0.00258	882	0.00099184	882	0.000756537	882	-0.00423	882	-0.00455	882	-0.00473	882	0.00247	882	-0.00326
881	-0.00286	881	-0.00263	881	0.000964276	881	0.000699586	881	-0.00432	881	-0.00473	881	-0.00485	881	0.00239	881	-0.00335
880	-0.00284	880	-0.00258	880	0.000989381	880	0.000760563	880	-0.00429	880	-0.00487	880	-0.00494	880	0.00233	880	-0.00347
879	-0.00294	879	-0.0027	879	0.00091997	879	0.000700648	879	-0.00442	879	-0.00517	879	-0.00507	879	0.00218	879	-0.00366
878	-0.0029	878	-0.00272	878	0.000879873	878	0.000659163	878	-0.00447	878	-0.00534	878	-0.00514	878	0.00202	878	-0.00386
877	-0.00284	877	-0.0028	877	0.000801608	877	0.000592967	877	-0.00466	877	-0.00569	877	-0.00516	877	0.00183	877	-0.00415
876	-0.00272	876	-0.00281	876	0.000795389	876	0.000556084	876	-0.00476	876	-0.00579	876	-0.00526	876	0.00167	876	-0.00436
875	-0.00262	875	-0.00289	875	0.000710014	875	0.00041384	875	-0.00496	875	-0.006	875	-0.00552	875	0.00135	875	-0.00465
874	-0.0025	874	-0.00292	874	0.000695664	874	0.000357085	874	-0.00509	874	-0.00604	874	-0.00568	874	0.00113	874	-0.00492
873	-0.00248	873	-0.00283	873	0.00075442	873	0.000321135	873	-0.00517	873	-0.00606	873	-0.00583	873	0.000906514	873	-0.00514
872	-0.00249	872	-0.00291	872	0.000683304	872	0.000168638	872	-0.00533	872	-0.00584	872	-0.00613	872	0.000627411	872	-0.00549
871	-0.00248	871	-0.00286	871	0.000694263	871	0.000120227	871	-0.00537	871	-0.00592	871	-0.00628	871	0.000427251	871	-0.00563
870	-0.0025	870	-0.00283	870	0.000774621	870	0.000106097	870	-0.00536	870	-0.0055	870	-0.00641	870	0.000312142	870	-0.0058
869	-0.00248	869	-0.00283	869	0.000783617	869	4.42304e-05	869	-0.0054	869	-0.00539	869	-0.00658	869	0.000204988	869	-0.0059
868	-0.00254	868	-0.00276	868	0.000877439	868	7.44104e-05	868	-0.00537	868	-0.00512	868	-0.00663	868	0.000126963	868	-0.00592
867	-0.00256	867	-0.00275	867	0.000880733	867	7.6383e-05	867	-0.00534	867	-0.0048	867	-0.00664	867	0.000171658	867	-0.00585
866	-0.00251	866	-0.00267	866	0.000998283	866	0.000168219	866	-0.00519	866	-0.00466	866	-0.00653	866	0.000306391	866	-0.00568
865	-0.00248	865	-0.00262	865	0.00106	865	0.000244732	865	-0.00508	865	-0.00439	865	-0.0064	865	0.000456635	865	-0.00552
864	-0.00251	864	-0.0026	864	0.00109	864	0.000253538	864	-0.00504	864	-0.00428	864	-0.00627	864	0.000627878	864	-0.00533
863	-0.00247	863	-0.00255	863	0.00118	863	0.000370829	863	-0.00489	863	-0.00418	863	-0.00608	863	0.00086107	863	-0.00511
862	-0.00249	862	-0.00256	862	0.00117	862	0.000372531	862	-0.00485	862	-0.00414	862	-0.00596	862	0.00102	862	-0.00498
861	-0.00248	861	-0.00254	861	0.00123	861	0.000489781	861	-0.00474	861	-0.00408	861	-0.00575	861	0.00128	861	-0.0047
860	-0.00244	860	-0.0025	860	0.00129	860	0.000601509	860	-0.00461	860	-0.00402	860	-0.00557	860	0.00149	860	-0.00447
859	-0.00247	859	-0.00249	859	0.0013	859	0.000691585	859	-0.00454	859	-0.00401	859	-0.00539	859	0.00168	859	-0.00427
858	-0.00245	858	-0.00246	858	0.00137	858	0.000789214	858	-0.00443	858	-0.00394	858	-0.00521	858	0.00192	858	-0.00402
857	-0.00244	857	-0.00247	857	0.00136	857	0.000863841	857	-0.00439	857	-0.00392	857	-0.0051	857	0.00205	857	-0.00387
856	-0.00247	856	-0.00242	856	0.00143	856	0.00091775	856	-0.00427	856	-0.00387	856	-0.00493	856	0.00224	856	-0.00367
855	-0.00249	855	-0.00244	855	0.00143	855	0.0009646	855	-0.00425	855	-0.00388	855	-0.00484	855	0.00236	855	-0.00358
854	-0.00246	854	-0.00245	854	0.00147	854	0.000995045	854	-0.00421	854	-0.00382	854	-0.00476	854	0.00251	854	-0.00344
853	-0.00243	853	-0.00242	853	0.00154	853	0.00107	853	-0.00412	853	-0.00377	853	-0.00465	853	0.00266	853	-0.00332
852	-0.00243	852	-0.00241	852	0.00154	852	0.0011	852	-0.00411	852	-0.00374	852	-0.00457	852	0.0027	852	-0.00322
851	-0.00246	851	-0.00243	851	0.00155	851	0.0011	851	-0.00412	851	-0.0038	851	-0.00459	851	0.00277	851	-0.00321
850	-0.00244	850	-0.00239	850	0.0016	850	0.00118	850	-0.00406	850	-0.00374	850	-0.0045	850	0.00286	850	-0.00314
849	-0.00245	849	-0.0024	849	0.0016	849	0.00116	849	-0.00407	849	-0.00377	849	-0.00452	849	0.00287	849	-0.00309
848	-0.00242	848	-0.00236	848	0.00163	848	0.00125	848	-0.00403	848	-0.00367	848	-0.00442	848	0.00295	848	-0.00301
847	-0.00236	847	-0.00238	847	0.00164	847	0.00126	847	-0.00405	847	-0.00371	847	-0.00439	847	0.00299	847	-0.00299
846	-0.00238	846	-0.00235	846	0.00171	846	0.0013	846	-0.00396	846	-0.00365	846	-0.00434	846	0.00309	846	-0.00293
845	-0.00241	845	-0.00237	845	0.00171	845	0.00133	845	-0.00398	845	-0.00371	845	-0.00436	845	0.00305	845	-0.00293
844	-0.00243	844	-0.00238	844	0.00169	844	0.0013	844	-0.00401	844	-0.00371	844	-0.00435	844	0.00307	844	-0.00298
843	-0.00235	843	-0.00233	843	0.00174	843	0.00135	843	-0.004	843	-0.00368	843	-0.00435	843	0.0031	843	-0.00293
842	-0.00237	842	-0.00235	842	0.00175	842	0.00135	842	-0.00398	842	-0.00367	842	-0.00433	842	0.00317	842	-0.0029
841	-0.00239	841	-0.00236	841	0.00175	841	0.00135	841	-0.00401	841	-0.00372	841	-0.00435	841	0.00312	841	-0.00292
840	-0.0024	840	-0.00239	840	0.00171	840	0.00133	840	-0.00403	840	-0.00376	840	-0.00438	840	0.0031	840	-0.00294
839	-0.00236	839	-0.00232	839	0.00177	839	0.0014	839	-0.00398	839	-0.00369	839	-0.00433	839	0.00312	839	-0.00291
838	-0.00233	838	-0.00231	838	0.00181	838	0.00143	838	-0.00395	838	-0.00364	838	-0.00429	838	0.0032	838	-0.00287
837	-0.00236	837	-0.00234	837	0.00179	837	0.00141	837	-0.00397	837	-0.00368	837	-0.0043	837	0.00318	837	-0.00293
836	-0.00235	836	-0.00234	836	0.00184	836	0.00142	836	-0.00396	836	-0.00369	836	-0.00431	836	0.00317	836	-0.00293
835	-0.00238	835	-0.00237	835	0.00177	835	0.00142	835	-0.004	835	-0.00373	835	-0.00434	835	0.00315	835	-0.00297
834	-0.00232	834	-0.00227	834	0.00189	834	0.00151	834	-0.00394	834	-0.00369	834	-0.00423	834	0.00322	834	-0.00293
833	-0.00239	833	-0.00234	833	0.00184	833	0.00147	833	-0.004	833	-0.00375	833	-0.00433	833	0.00315	833	-0.00297
832	-0.00236	832	-0.00234	832	0.00183	832	0.00146	832	-0.00399	832	-0.00372	832	-0.00433	832	0.00317	832	-0.00301
831	-0.00238	831	-0.00234	831	0.00182	831	0.00145	831	-0.00401	831	-0.00377	831	-0.00434	831	0.00318	831	-0.00303
830	-0.00231	830	-0.00234	830	0.00186	830	0.00147	830	-0.00402	830	-0.00375	830	-0.00434	830	0.0032	830	-0.00299
829	-0.00233	829	-0.00231	829	0.0019	829	0.0015	829	-0.00399	829	-0.00374	829	-0.00428	829	0.00326	829	-0.00301
828	-0.00235	828	-0.0023	828	0.0019	828	0.00154	828	-0.00397	828	-0.00373	828	-0.0043	828	0.00322	828	-0.00297
827	-0.00237	827	-0.00232	827	0.00189	827	0.00146	827	-0.004	827	-0.00378	827	-0.00432	827	0.00322	827	-0.00304
826	-0.00233	826	-0.0023	826	0.00192	826	0.00152	826	-0.00398	826	-0.00373	826	-0.00433	826	0.00326	826	-0.00305
825	-0.00229	825	-0.00234	825	0.00192	825	0.00151	825	-0.00403	825	-0.00376	825	-0.00434	825	0.00323	825	-0.00308
824	-0.00234	824	-0.00227	824	0.00198	824	0.00159	824	-0.00397	824	-0.00377	824	-0.00427	824	0.00324	824	-0.00307
823	-0.0023	823	-0.00222	823	0.00199	823	0.00162	823	-0.00395	823	-0.0037	823	-0.00427	823	0.00332	823	-0.00294
822	-0.0023	822	-0.00226	822	0.00198	822	0.00156	822	-0.00399	822	-0.00371	822	-0.0043	822	0.00327	822	-0.003
821	-0.00227	821	-0.00225	821	0.00199	821	0.0016	821	-0.00402	821	-0.00374	821	-0.00428	821	0.00326	821	-0.00304
820	-0.00229	820	-0.00225	820	0.00201	820	0.00159	820	-0.00398	820	-0.00372	820	-0.00428	820	0.00329	820	-0.00302
819	-0.00227	819	-0.00223	819	0.00203	819	0.00157	819	-0.00401	819	-0.00373	819	-0.00431	819	0.00327	819	-0.00302
818	-0.00225	818	-0.00218	818	0.00204	818	0.00165	818	-0.00394	818	-0.00368	818	-0.00425	818	0.00333	818	-0.00304
817	-0.00223	817	-0.00216	817	0.00207	817	0.00167	817	-0.00393	817	-0.00368	817	-0.00425	817	0.00332	817	-0.00296
816	-0.00224	816	-0.0022	816	0.00206	816	0.00166	816	-0.00397	816	-0.00371	816	-0.00424	816	0.00334	816	-0.00301
815	-0.00222	815	-0.00216	815	0.0021	815	0.00168	815	-0.00394	815	-0.00368	815	-0.00421	815	0.00335	815	-0.00298
814	-0.00222	814	-0.00219	814	0.00209	814	0.00166	814	-0.00398	814	-0.0037	814	-0.00423	814	0.00334	814	-0.00302
813	-0.0022	813	-0.0021	813	0.00217	813	0.00177	813	-0.00391	813	-0.00368	813	-0.00416	813	0.00333	813	-0.003
812	-0.00221	812	-0.00211	812	0.00218	812	0.00174	812	-0.00394	812	-0.00368	812	-0.00425	812	0.00334	812	-0.00297
811	-0.00224	811	-0.00216	811	0.00215	811	0.00172	811	-0.00399	811	-0.00368	811	-0.00426	811	0.00331	811	-0.00301
810	-0.00219	810	-0.00211	810	0.00217	810	0.00173	810	-0.00399	810	-0.00372	810	-0.00421	810	0.00332	810	-0.00301
809	-0.00224	809	-0.00216	809	0.00215	809	0.0017	809	-0.00404	809	-0.00375	809	-0.00427	809	0.00328	809	-0.00306
808	-0.00222	808	-0.00208	808	0.00223	808	0.00182	808	-0.00395	808	-0.00364	808	-0.00418	808	0.00339	808	-0.00304
807	-0.00216	807	-0.00209	807	0.00223	807	0.0018	807	-0.00394	807	-0.00368	807	-0.00419	807	0.00331	807	-0.003
806	-0.00213	806	-0.00209	806	0.00221	806	0.00182	806	-0.00397	806	-0.00372	806	-0.00423	806	0.00333	806	-0.00303
805	-0.0022	805	-0.00208	805	0.00226	805	0.00181	805	-0.00399	805	-0.0037	805	-0.00422	805	0.00329	805	-0.00305
804	-0.00211	804	-0.00202	804	0.00229	804	0.00187	804	-0.00393	804	-0.00363	804	-0.00413	804	0.00333	804	-0.00301
803	-0.00215	803	-0.00206	803	0.0023	803	0.00189	803	-0.00393	803	-0.00368	803	-0.00417	803	0.00328	803	-0.00308
802	-0.00208	802	-0.00201	802	0.00231	802	0.00183	802	-0.00395	802	-0.00367	802	-0.00417	802	0.00326	802	-0.00302
801	-0.00212	801	-0.00203	801	0.00233	801	0.00185	801	-0.00397	801	-0.00371	801	-0.00422	801	0.00321	801	-0.00306
800	-0.00208	800	-0.00201	800	0.00232	800	0.00187	800	-0.00397	800	-0.0037	800	-0.00421	800	0.00321	800	-0.00303
799	-0.00279	799	-0.00289	799	0.000699448	799	0.00011236	799	-0.00614	799	-0.00521	799	-0.00655	799	0.00347	799	-0.00463
798	-0.00288	798	-0.00297	798	0.000675146	798	7.49035e-05	798	-0.00632	798	-0.00533	798	-0.00653	798	0.00338	798	-0.00481
797	-0.00281	797	-0.00281	797	0.0007802	797	0.000200135	797	-0.00607	797	-0.00517	797	-0.00644	797	0.00361	797	-0.00461
796	-0.00292	796	-0.00299	796	0.000652665	796	0.000122792	796	-0.00627	796	-0.00533	796	-0.00656	796	0.00348	796	-0.00466
795	-0.00285	795	-0.003	795	0.000683795	795	0.000105209	795	-0.00619	795	-0.00532	795	-0.00652	795	0.00355	795	-0.00475
794	-0.00283	794	-0.00299	794	0.000624239	794	0.000137366	794	-0.00624	794	-0.00533	794	-0.00654	794	0.00346	794	-0.00474
793	-0.00291	793	-0.00298	793	0.000605027	793	0.000119536	793	-0.00622	793	-0.00526	793	-0.0066	793	0.0036	793	-0.00473
792	-0.00278	792	-0.00284	792	0.000727265	792	0.000177961	792	-0.00617	792	-0.00512	792	-0.00649	792	0.00368	792	-0.00464
791	-0.00279	791	-0.00287	791	0.000692223	791	3.22724e-05	791	-0.00617	791	-0.00528	791	-0.00657	791	0.00353	791	-0.00473
790	-0.00294	790	-0.00298	790	0.000620725	790	5.143e-05	790	-0.00618	790	-0.00528	790	-0.00654	790	0.00356	790	-0.0047
789	-0.00281	789	-0.00284	789	0.000710505	789	0.000113914	789	-0.00618	789	-0.00528	789	-0.00649	789	0.00371	789	-0.00472
788	-0.00281	788	-0.00286	788	0.000686105	788	7.82816e-05	788	-0.00616	788	-0.00521	788	-0.00652	788	0.00361	788	-0.00477
787	-0.00285	787	-0.00281	787	0.000713528	787	0.000137391	787	-0.00614	787	-0.00518	787	-0.00656	787	0.0037	787	-0.00473
786	-0.00281	786	-0.00287	786	0.000710776	786	0.000198285	786	-0.00614	786	-0.00515	786	-0.00651	786	0.00364	786	-0.00477
785	-0.0029	785	-0.00294	785	0.000662861	785	6.70131e-05	785	-0.00625	785	-0.00528	785	-0.00647	785	0.00363	785	-0.00475
784	-0.0028	784	-0.00282	784	0.000757295	784	0.000149796	784	-0.00615	784	-0.00522	784	-0.00656	784	0.00375	784	-0.00462
783	-0.00281	783	-0.00287	783	0.000704067	783	0.000165827	783	-0.00614	783	-0.00523	783	-0.0066	783	0.00368	783	-0.0047
782	-0.00277	782	-0.00283	782	0.000751127	782	0.000201689	782	-0.00609	782	-0.00514	782	-0.00652	782	0.0037	782	-0.0047
781	-0.00272	781	-0.00285	781	0.000747588	781	0.000206918	781	-0.00615	781	-0.00519	781	-0.00646	781	0.00372	781	-0.00466
780	-0.00283	780	-0.00288	780	0.000669028	780	0.000175815	780	-0.00628	780	-0.00519	780	-0.0065	780	0.00375	780	-0.00484
779	-0.00269	779	-0.00284	779	0.000796495	779	0.000290395	779	-0.00604	779	-0.00514	779	-0.00645	779	0.00386	779	-0.00466
778	-0.00285	778	-0.0028	778	0.000659151	778	0.000203489	778	-0.0062	778	-0.00526	778	-0.00639	778	0.00378	778	-0.00469
777	-0.00281	777	-0.00287	777	0.000682469	777	0.000213651	777	-0.0062	777	-0.00526	777	-0.00645	777	0.00378	777	-0.0048
776	-0.0027	776	-0.00283	776	0.000850694	776	0.000255734	776	-0.00612	776	-0.00521	776	-0.00642	776	0.00383	776	-0.00468
775	-0.00286	775	-0.00285	775	0.000715789	775	0.000252379	775	-0.00622	775	-0.00512	775	-0.00653	775	0.00384	775	-0.00479
774	-0.00287	774	-0.00286	774	0.000651829	774	0.000141879	774	-0.00623	774	-0.0053	774	-0.00649	774	0.00381	774	-0.00483
773	-0.00275	773	-0.00276	773	0.000752896	773	0.000252897	773	-0.00612	773	-0.00517	773	-0.00641	773	0.00389	773	-0.00468
772	-0.00282	772	-0.00293	772	0.000647456	772	0.000209187	772	-0.00618	772	-0.0052	772	-0.00654	772	0.00375	772	-0.00482
771	-0.00273	771	-0.00283	771	0.000703158	771	0.000244559	771	-0.0062	771	-0.00517	771	-0.00645	771	0.00389	771	-0.00478
770	-0.00282	770	-0.0029	770	0.000672468	770	0.000250134	770	-0.0062	770	-0.00521	770	-0.00653	770	0.00387	770	-0.00473
769	-0.00271	769	-0.00285	769	0.000782019	769	0.000259335	769	-0.00617	769	-0.00519	769	-0.00643	769	0.00396	769	-0.00477
768	-0.00277	768	-0.00281	768	0.000700111	768	0.000184497	768	-0.00615	768	-0.00524	768	-0.00648	768	0.00387	768	-0.00489
767	-0.00269	767	-0.00284	767	0.000720261	767	0.000225417	767	-0.00616	767	-0.0052	767	-0.00645	767	0.00395	767	-0.00484
766	-0.0027	766	-0.00279	766	0.000818002	766	0.00029037	766	-0.00612	766	-0.00511	766	-0.00645	766	0.00404	766	-0.00483
765	-0.00274	765	-0.00283	765	0.000772778	765	0.000275296	765	-0.00613	765	-0.00516	765	-0.00645	765	0.00399	765	-0.00477
764	-0.00271	764	-0.00279	764	0.000751962	764	0.00024372	764	-0.00614	764	-0.00516	764	-0.0065	764	0.00405	764	-0.00472
763	-0.00276	763	-0.00285	763	0.000731098	763	0.000232768	763	-0.00615	763	-0.0053	763	-0.00653	763	0.00403	763	-0.00477
762	-0.00271	762	-0.0028	762	0.000783371	762	0.000260224	762	-0.00609	762	-0.00526	762	-0.00642	762	0.00405	762	-0.00478
761	-0.00267	761	-0.00274	761	0.000806351	761	0.000349164	761	-0.00609	761	-0.00515	761	-0.00644	761	0.00415	761	-0.00469
760	-0.0027	760	-0.00277	760	0.000743091	760	0.000358516	760	-0.0061	760	-0.00515	760	-0.0064	760	0.00417	760	-0.00473
759	-0.00265	759	-0.00273	759	0.000818641	759	0.000316102	759	-0.00611	759	-0.00525	759	-0.00642	759	0.00413	759	-0.00472
758	-0.00264	758	-0.00271	758	0.000773712	758	0.000297031	758	-0.00613	758	-0.00521	758	-0.0064	758	0.00416	758	-0.00474
757	-0.00275	757	-0.00285	757	0.000761743	757	0.000239206	757	-0.0061	757	-0.00526	757	-0.00653	757	0.00412	757	-0.00482
756	-0.00269	756	-0.00277	756	0.00079566	756	0.000345488	756	-0.00614	756	-0.00519	756	-0.00646	756	0.00413	756	-0.00472
755	-0.00266	755	-0.00269	755	0.000827735	755	0.000376479	755	-0.0061	755	-0.00524	755	-0.00644	755	0.00416	755	-0.00469
754	-0.00275	754	-0.00279	754	0.000748522	754	0.000265083	754	-0.00617	754	-0.00529	754	-0.00644	754	0.00415	754	-0.00479
753	-0.00269	753	-0.00274	753	0.00083565	753	0.000342033	753	-0.00611	753	-0.00519	753	-0.00644	753	0.0042	753	-0.00474
752	-0.00268	752	-0.00278	752	0.000811587	752	0.000343242	752	-0.00615	752	-0.00526	752	-0.00643	752	0.00423	752	-0.0048
751	-0.00273	751	-0.00273	751	0.000829997	751	0.000367399	751	-0.00612	751	-0.00521	751	-0.00646	751	0.00417	751	-0.00479
750	-0.00269	750	-0.00275	750	0.000815962	750	0.000322492	750	-0.00611	750	-0.00522	750	-0.00648	750	0.00414	750	-0.00476
749	-0.00273	749	-0.00282	749	0.000752036	749	0.000286743	749	-0.00613	749	-0.00526	749	-0.0065	749	0.00415	749	-0.00479
748	-0.00259	748	-0.00267	748	0.000938606	748	0.000437902	748	-0.00602	748	-0.00511	748	-0.00638	748	0.00428	748	-0.00466
747	-0.00254	747	-0.00267	747	0.000883634	747	0.000398565	747	-0.00607	747	-0.00509	747	-0.00636	747	0.00427	747	-0.00467
746	-0.00264	746	-0.00278	746	0.000836781	746	0.000297574	746	-0.00612	746	-0.00516	746	-0.00648	746	0.00416	746	-0.00469
745	-0.0026	745	-0.0027	745	0.000868712	745	0.000362908	745	-0.00617	745	-0.00511	745	-0.00651	745	0.00423	745	-0.00474
744	-0.00255	744	-0.0027	744	0.000918077	744	0.00042497	744	-0.00603	744	-0.00517	744	-0.00643	744	0.00427	744	-0.00468
743	-0.00251	743	-0.0027	743	0.000916725	743	0.000384524	743	-0.00612	743	-0.00511	743	-0.00641	743	0.00426	743	-0.00468
742	-0.00261	742	-0.00267	742	0.000910898	742	0.000456214	742	-0.00613	742	-0.00515	742	-0.00644	742	0.00436	742	-0.00466
741	-0.00249	741	-0.00256	741	0.000936246	741	0.000460213	741	-0.00608	741	-0.0051	741	-0.0064	741	0.0043	741	-0.00468
740	-0.00252	740	-0.00264	740	0.00105	740	0.000553171	740	-0.00601	740	-0.00504	740	-0.00635	740	0.00435	740	-0.00464
739	-0.00259	739	-0.00268	739	0.00093123	739	0.000486153	739	-0.00606	739	-0.00512	739	-0.00638	739	0.00436	739	-0.00471
738	-0.00253	738	-0.00265	738	0.00096789	738	0.000492003	738	-0.00604	738	-0.00515	738	-0.0064	738	0.0044	738	-0.00471
737	-0.00246	737	-0.00252	737	0.00105	737	0.000492842	737	-0.00594	737	-0.00497	737	-0.00633	737	0.0044	737	-0.00458
736	-0.00249	736	-0.00259	736	0.00101	736	0.000456733	736	-0.00594	736	-0.00504	736	-0.00639	736	0.00439	736	-0.00466
735	-0.00252	735	-0.00262	735	0.00104	735	0.000481488	735	-0.00595	735	-0.0051	735	-0.00635	735	0.00449	735	-0.00468
734	-0.00249	734	-0.0026	734	0.00103	734	0.000509231	734	-0.00605	734	-0.00515	734	-0.00634	734	0.00441	734	-0.00472
733	-0.00242	733	-0.00255	733	0.00109	733	0.000568106	733	-0.00599	733	-0.00504	733	-0.00635	733	0.0045	733	-0.00462
732	-0.00244	732	-0.00253	732	0.00111	732	0.000553393	732	-0.00585	732	-0.00497	732	-0.00625	732	0.00461	732	-0.00453
731	-0.0025	731	-0.00253	731	0.0011	731	0.000609262	731	-0.00589	731	-0.00493	731	-0.00633	731	0.00454	731	-0.00457
730	-0.00244	730	-0.00255	730	0.00107	730	0.000530312	730	-0.00587	730	-0.00509	730	-0.00635	730	0.00453	730	-0.00461
729	-0.00242	729	-0.00254	729	0.00106	729	0.000538631	729	-0.00596	729	-0.00496	729	-0.00633	729	0.0045	729	-0.00456
728	-0.00246	728	-0.00259	728	0.00107	728	0.00061494	728	-0.00598	728	-0.00496	728	-0.00638	728	0.00454	728	-0.00462
727	-0.00244	727	-0.00249	727	0.00111	727	0.000611509	727	-0.00594	727	-0.00497	727	-0.00625	727	0.00456	727	-0.00453
726	-0.00244	726	-0.00253	726	0.00113	726	0.000626199	726	-0.0059	726	-0.00491	726	-0.00628	726	0.00458	726	-0.0046
725	-0.00239	725	-0.00244	725	0.00117	725	0.000642742	725	-0.00586	725	-0.00488	725	-0.00629	725	0.00469	725	-0.00452
724	-0.0024	724	-0.0025	724	0.00118	724	0.000707291	724	-0.00582	724	-0.00491	724	-0.00624	724	0.0047	724	-0.00448
723	-0.00232	723	-0.00235	723	0.00127	723	0.000680399	723	-0.00589	723	-0.00488	723	-0.00624	723	0.0047	723	-0.00449
722	-0.00229	722	-0.00235	722	0.00124	722	0.000682671	722	-0.00581	722	-0.00489	722	-0.00626	722	0.00476	722	-0.00448
721	-0.0023	721	-0.00233	721	0.0013	721	0.000789486	721	-0.00571	721	-0.00475	721	-0.00625	721	0.00477	721	-0.00439
720	-0.00223	720	-0.00227	720	0.0013	720	0.000819622	720	-0.00569	720	-0.00473	720	-0.00611	720	0.00486	720	-0.00439
719	-0.00228	719	-0.0024	719	0.00123	719	0.000708057	719	-0.00577	719	-0.00484	719	-0.00616	719	0.00482	719	-0.00446
718	-0.00223	718	-0.00234	718	0.00129	718	0.000785806	718	-0.00573	718	-0.00481	718	-0.00615	718	0.00483	718	-0.00448
717	-0.0022	717	-0.00224	717	0.00139	717	0.000827872	717	-0.00566	717	-0.00478	717	-0.00611	717	0.00488	717	-0.00444
716	-0.00213	716	-0.00223	716	0.00138	716	0.000879455	716	-0.00563	716	-0.00477	716	-0.00613	716	0.00493	716	-0.00452
715	-0.0021	715	-0.00219	715	0.00141	715	0.000898232	715	-0.00563	715	-0.0048	715	-0.0061	715	0.00491	715	-0.00449
714	-0.00213	714	-0.0022	714	0.00149	714	0.000946166	714	-0.00564	714	-0.00478	714	-0.00605	714	0.00488	714	-0.00449
713	-0.0021	713	-0.0022	713	0.00145	713	0.000964303	713	-0.00562	713	-0.00477	713	-0.00613	713	0.00492	713	-0.00455
712	-0.00195	712	-0.00207	712	0.00159	712	0.00105	712	-0.00552	712	-0.00468	712	-0.0061	712	0.00496	712	-0.00447
711	-0.00195	711	-0.00201	711	0.00157	711	0.00103	711	-0.00557	711	-0.0047	711	-0.00613	711	0.00493	711	-0.00451
710	-0.00187	710	-0.002	710	0.00166	710	0.00111	710	-0.00557	710	-0.00477	710	-0.00613	710	0.00494	710	-0.00449
709	-0.00181	709	-0.0019	709	0.0017	709	0.00113	709	-0.00551	709	-0.00468	709	-0.00611	709	0.00496	709	-0.00459
708	-0.00178	708	-0.00189	708	0.0017	708	0.00119	708	-0.00544	708	-0.00464	708	-0.00607	708	0.00497	708	-0.00454
707	-0.00167	707	-0.00173	707	0.00183	707	0.00128	707	-0.00536	707	-0.00453	707	-0.00594	707	0.00512	707	-0.00446
706	-0.0016	706	-0.00172	706	0.00189	706	0.00134	706	-0.00537	706	-0.00452	706	-0.00592	706	0.00517	706	-0.00446
705	-0.00153	705	-0.00164	705	0.00201	705	0.00145	705	-0.00519	705	-0.00441	705	-0.00584	705	0.00526	705	-0.00441
704	-0.00145	704	-0.00155	704	0.00207	704	0.00148	704	-0.00519	704	-0.00439	704	-0.00582	704	0.00525	704	-0.00437
703	-0.00134	703	-0.00142	703	0.00224	703	0.00159	703	-0.00506	703	-0.00428	703	-0.00566	703	0.00537	703	-0.00422
702	-0.00121	702	-0.00136	702	0.00228	702	0.00171	702	-0.00496	702	-0.00418	702	-0.00557	702	0.00545	702	-0.00425
701	-0.00114	701	-0.0012	701	0.00242	701	0.00187	701	-0.0048	701	-0.00409	701	-0.00546	701	0.0056	701	-0.0041
700	-0.00103	700	-0.0011	700	0.00257	700	0.00194	700	-0.00474	700	-0.00396	700	-0.00536	700	0.0057	700	-0.00396
699	-0.00086833	699	-0.000971599	699	0.00263	699	0.002	699	-0.0046	699	-0.00387	699	-0.00528	699	0.00579	699	-0.00398
698	-0.000696085	698	-0.000832005	698	0.00278	698	0.00215	698	-0.00453	698	-0.00379	698	-0.00519	698	0.00584	698	-0.00392
697	-0.000594091	697	-0.000701168	697	0.00291	697	0.00231	697	-0.00445	697	-0.0037	697	-0.00511	697	0.00594	697	-0.00385
696	-0.000329662	696	-0.000401327	696	0.0032	696	0.00257	696	-0.00414	696	-0.00346	696	-0.00491	696	0.00611	696	-0.00365
695	-0.000219406	695	-0.000279221	695	0.00333	695	0.00262	695	-0.00404	695	-0.00337	695	-0.00481	695	0.0062	695	-0.00369
694	4.20926e-05	694	-4.0903e-05	694	0.00356	694	0.00287	694	-0.00385	694	-0.00317	694	-0.0047	694	0.0063	694	-0.00353
693	0.000377737	693	0.000266836	693	0.00383	693	0.00316	693	-0.0036	693	-0.00298	693	-0.00449	693	0.00651	693	-0.00341
692	0.000640373	692	0.000506715	692	0.0041	692	0.00342	692	-0.00341	692	-0.0028	692	-0.00433	692	0.00668	692	-0.00333
691	0.000953572	691	0.000852775	691	0.0044	691	0.00363	691	-0.00311	691	-0.00257	691	-0.00408	691	0.00682	691	-0.00322
690	0.00135	690	0.00119	690	0.00465	690	0.00392	690	-0.00295	690	-0.00236	690	-0.00396	690	0.00695	690	-0.00312
689	0.0017	689	0.00155	689	0.00509	689	0.00424	689	-0.00261	689	-0.00217	689	-0.00373	689	0.00713	689	-0.00297
688	0.0021	688	0.00195	688	0.00546	688	0.00463	688	-0.00231	688	-0.00185	688	-0.00349	688	0.00738	688	-0.00279
687	0.00259	687	0.00241	687	0.00589	687	0.00502	687	-0.00191	687	-0.00148	687	-0.00324	687	0.0077	687	-0.00263
686	0.00308	686	0.0029	686	0.0063	686	0.00546	686	-0.00148	686	-0.00124	686	-0.00294	686	0.00787	686	-0.00253
685	0.0036	685	0.0034	685	0.00673	685	0.00581	685	-0.00122	685	-0.000941693	685	-0.00274	685	0.00804	685	-0.00247
684	0.00427	684	0.00402	684	0.00739	684	0.00636	684	-0.00072198	684	-0.000469473	684	-0.00233	684	0.00835	684	-0.00219
683	0.00492	683	0.00471	683	0.00803	683	0.00701	683	-0.000135932	683	5.33284e-05	683	-0.00185	683	0.00872	683	-0.00193
682	0.00575	682	0.00542	682	0.00872	682	0.00758	682	0.000399242	682	0.000511782	682	-0.00147	682	0.00911	682	-0.00172
681	0.0066	681	0.00625	681	0.00947	681	0.00828	681	0.00105	681	0.00104	681	-0.001	681	0.00944	681	-0.00141
680	0.00747	680	0.00712	680	0.01029	680	0.00905	680	0.00161	680	0.00154	680	-0.000618338	680	0.00982	680	-0.00118
679	0.00858	679	0.00811	679	0.01125	679	0.00992	679	0.00244	679	0.00223	679	-1.71879e-05	679	0.01026	679	-0.000879801
678	0.00969	678	0.00921	678	0.01217	678	0.01077	678	0.00329	678	0.00295	678	0.000615461	678	0.01071	678	-0.000585973
677	0.01098	677	0.01041	677	0.01332	677	0.01185	677	0.00421	677	0.0037	677	0.00128	677	0.01129	677	-0.000192549
676	0.0124	676	0.01177	676	0.01459	676	0.01293	676	0.00524	676	0.0046	676	0.00201	676	0.01185	676	0.000252332
675	0.01391	675	0.0132	675	0.01591	675	0.01408	675	0.00632	675	0.00551	675	0.00275	675	0.01248	675	0.000633944
674	0.01569	674	0.0149	674	0.01742	674	0.0155	674	0.00756	674	0.00659	674	0.00367	674	0.0132	674	0.00118
673	0.01756	673	0.01665	673	0.01909	673	0.01696	673	0.00884	673	0.00774	673	0.00458	673	0.0139	673	0.00172
672	0.01953	672	0.01851	672	0.02084	672	0.01849	672	0.01026	672	0.0089	672	0.00559	672	0.01467	672	0.00226
671	0.02184	671	0.02067	671	0.02281	671	0.02031	671	0.01186	671	0.01024	671	0.00674	671	0.0156	671	0.00295
670	0.02445	670	0.02317	670	0.02506	670	0.02237	670	0.01364	670	0.01179	670	0.00806	670	0.01663	670	0.0037
669	0.0271	669	0.02564	669	0.02735	669	0.02437	669	0.01543	669	0.01332	669	0.00929	669	0.01762	669	0.00434
668	0.03037	668	0.02849	668	0.03005	668	0.02676	668	0.01756	668	0.01514	668	0.01082	668	0.01886	668	0.00525
667	0.03376	667	0.03176	667	0.03301	667	0.02941	667	0.01992	667	0.01719	667	0.0127	667	0.02018	667	0.00626
666	0.03744	666	0.03514	666	0.0361	666	0.03219	666	0.02238	666	0.01924	666	0.01437	666	0.0215	666	0.00711
665	0.04152	665	0.03894	665	0.03963	665	0.0353	665	0.02521	665	0.02163	665	0.01631	665	0.02306	665	0.00825
664	0.04604	664	0.04324	664	0.04352	664	0.03878	664	0.0283	664	0.02429	664	0.01854	664	0.02481	664	0.00954
663	0.05092	663	0.04777	663	0.04764	663	0.04244	663	0.03155	663	0.02706	663	0.02088	663	0.02662	663	0.0108
662	0.0562	662	0.05261	662	0.0521	662	0.04637	662	0.03505	662	0.03003	662	0.02331	662	0.02853	662	0.01213
661	0.06208	661	0.05809	661	0.05708	661	0.05082	661	0.03903	661	0.03336	661	0.02606	661	0.03062	661	0.01365
660	0.06856	660	0.06408	660	0.06257	660	0.0557	660	0.04333	660	0.03702	660	0.02913	660	0.0331	660	0.01535
659	0.07558	659	0.07055	659	0.06844	659	0.06086	659	0.04793	659	0.04096	659	0.03237	659	0.03561	659	0.01712
658	0.08316	658	0.07756	658	0.07483	658	0.0665	658	0.05292	658	0.04516	658	0.0358	658	0.03828	658	0.01904
657	0.09132	657	0.08508	657	0.08168	657	0.07251	657	0.05819	657	0.04964	657	0.03946	657	0.04115	657	0.02102
656	0.1	656	0.09324	656	0.08909	656	0.07907	656	0.06406	656	0.05456	656	0.0434	656	0.04431	656	0.02323
655	0.10941	655	0.10192	655	0.09704	655	0.08603	655	0.07018	655	0.05967	655	0.04763	655	0.04752	655	0.02558
654	0.11927	654	0.11132	654	0.1055	654	0.09351	654	0.07678	654	0.06525	654	0.05216	654	0.05107	654	0.02803
653	0.13016	653	0.1215	653	0.11474	653	0.1016	653	0.0839	653	0.0713	653	0.05711	653	0.05492	653	0.03082
652	0.14192	652	0.13239	652	0.12462	652	0.11026	652	0.09164	652	0.07776	652	0.06247	652	0.05907	652	0.03381
651	0.15417	651	0.14376	651	0.13497	651	0.11936	651	0.09966	651	0.08449	651	0.06798	651	0.06336	651	0.03694
650	0.16714	650	0.15576	650	0.14579	650	0.1289	650	0.10808	650	0.09157	650	0.07383	650	0.06792	650	0.04015
649	0.1809	649	0.16842	649	0.15732	649	0.13898	649	0.11697	649	0.09904	649	0.07997	649	0.07269	649	0.04357
648	0.19499	648	0.18153	648	0.16919	648	0.14944	648	0.12616	648	0.10678	648	0.08641	648	0.07766	648	0.04715
647	0.20963	647	0.19512	647	0.18211	647	0.16023	647	0.13574	647	0.11484	647	0.09308	647	0.08286	647	0.05083
646	0.22483	646	0.20918	646	0.19525	646	0.17151	646	0.14572	646	0.12362	646	0.10002	646	0.08828	646	0.05478
645	0.24065	645	0.22383	645	0.20858	645	0.18412	645	0.15608	645	0.13275	645	0.10729	645	0.09402	645	0.0589
644	0.25658	644	0.23865	644	0.22215	644	0.19603	644	0.16664	644	0.1417	644	0.11475	644	0.09982	644	0.06313
643	0.27271	643	0.25362	643	0.23579	643	0.20816	643	0.17744	643	0.15092	643	0.12233	643	0.10578	643	0.06744
642	0.28885	642	0.26873	642	0.24959	642	0.2204	642	0.18841	642	0.16022	642	0.13009	642	0.11191	642	0.07187
641	0.30476	641	0.28364	641	0.26312	641	0.23257	641	0.1993	641	0.16948	641	0.13788	641	0.11804	641	0.07637
640	0.32089	640	0.2987	640	0.27686	640	0.2449	640	0.21036	640	0.17903	640	0.14592	640	0.12437	640	0.08104
639	0.33679	639	0.31376	639	0.29067	639	0.25737	639	0.22167	639	0.18871	639	0.15405	639	0.1309	639	0.08583
638	0.35229	638	0.32835	638	0.30407	638	0.26955	638	0.23273	638	0.19827	638	0.16213	638	0.13737	638	0.09066
637	0.36746	637	0.34277	637	0.31731	637	0.28171	637	0.24374	637	0.20778	637	0.17026	637	0.14393	637	0.09551
636	0.38231	636	0.35692	636	0.33039	636	0.29372	636	0.25473	636	0.21743	636	0.1785	636	0.15056	636	0.10042
635	0.39643	635	0.37038	635	0.34284	635	0.30511	635	0.26525	635	0.22658	635	0.18649	635	0.15703	635	0.10526
634	0.41045	634	0.38374	634	0.35506	634	0.3166	634	0.276	634	0.23591	634	0.19465	634	0.16374	634	0.11039
633	0.42386	633	0.39669	633	0.36698	633	0.32787	633	0.28654	633	0.24516	633	0.20275	633	0.17047	633	0.11547
632	0.43673	632	0.40912	632	0.37856	632	0.33869	632	0.29672	632	0.25421	632	0.21073	632	0.1771	632	0.12047
631	0.44928	631	0.42127	631	0.38993	631	0.34957	631	0.30685	631	0.26336	631	0.21876	631	0.18379	631	0.12568
630	0.46132	630	0.43298	630	0.40105	630	0.36018	630	0.31683	630	0.27242	630	0.22675	630	0.19048	630	0.13085
629	0.47272	629	0.44409	629	0.4118	629	0.37039	629	0.32651	629	0.28116	629	0.23454	629	0.19696	629	0.1359
628	0.48406	628	0.45515	628	0.4223	628	0.38062	628	0.33617	628	0.29005	628	0.24243	628	0.20369	628	0.14117
627	0.49488	627	0.46579	627	0.43249	627	0.39057	627	0.34573	627	0.29875	627	0.25023	627	0.21043	627	0.14656
626	0.50506	626	0.47585	626	0.4421	626	0.40011	626	0.35487	626	0.30727	626	0.25789	626	0.21698	626	0.15176
625	0.51494	625	0.48557	625	0.45146	625	0.40943	625	0.36378	625	0.31559	625	0.26586	625	0.22352	625	0.1571
624	0.52444	624	0.49501	624	0.46041	624	0.41853	624	0.37262	624	0.32385	624	0.27358	624	0.23012	624	0.16244
623	0.53357	623	0.5041	623	0.46917	623	0.42744	623	0.38126	623	0.33195	623	0.28108	623	0.2367	623	0.16786
622	0.54207	622	0.5127	622	0.47742	622	0.43592	622	0.38956	622	0.33985	622	0.28837	622	0.24312	622	0.17317
621	0.55017	621	0.52078	621	0.48526	621	0.44399	621	0.3977	621	0.34753	621	0.29551	621	0.24953	621	0.1785
620	0.55749	620	0.52828	620	0.49255	620	0.45169	620	0.40523	620	0.35497	620	0.30239	620	0.2557	620	0.18372
619	0.56433	619	0.53526	619	0.49942	619	0.45896	619	0.41258	619	0.36211	619	0.30911	619	0.26193	619	0.18897
618	0.5707	618	0.54184	618	0.50587	618	0.46595	618	0.41968	618	0.36907	618	0.31571	618	0.26797	618	0.19419
617	0.57625	617	0.54777	617	0.51177	617	0.47247	617	0.4264	617	0.3757	617	0.32206	617	0.27393	617	0.19938
616	0.58116	616	0.553	616	0.51705	616	0.47833	616	0.43251	616	0.38185	616	0.32814	616	0.2796	616	0.20432
615	0.58541	615	0.55772	615	0.52176	615	0.48384	615	0.43833	615	0.38779	615	0.33392	615	0.28513	615	0.20926
614	0.58895	614	0.56175	614	0.52594	614	0.48879	614	0.44366	614	0.3933	614	0.3394	614	0.29041	614	0.21407
613	0.59187	613	0.56517	613	0.5295	613	0.49321	613	0.44855	613	0.39847	613	0.34448	613	0.2955	613	0.21873
612	0.594	612	0.56799	612	0.53259	612	0.49712	612	0.453	612	0.40319	612	0.3493	612	0.30031	612	0.22321
611	0.59558	611	0.57022	611	0.53502	611	0.5005	611	0.45695	611	0.40751	611	0.3538	611	0.30491	611	0.22758
610	0.59654	610	0.57182	610	0.53695	610	0.50331	610	0.46031	610	0.4114	610	0.35792	610	0.30919	610	0.23162
609	0.59698	609	0.57295	609	0.53841	609	0.50575	609	0.46343	609	0.41495	609	0.36179	609	0.31331	609	0.23564
608	0.59694	608	0.5736	608	0.53953	608	0.50784	608	0.46615	608	0.41822	608	0.3655	608	0.31719	608	0.23951
607	0.59649	607	0.57388	607	0.54014	607	0.50939	607	0.46845	607	0.4211	607	0.36881	607	0.32076	607	0.24322
606	0.59563	606	0.57366	606	0.54047	606	0.51059	606	0.47033	606	0.42361	606	0.37181	606	0.3242	606	0.24673
605	0.59458	605	0.57329	605	0.54053	605	0.51152	605	0.47191	605	0.42585	605	0.37455	605	0.32736	605	0.25005
604	0.59326	604	0.57258	604	0.54022	604	0.51217	604	0.47319	604	0.42792	604	0.37695	604	0.33019	604	0.25313
603	0.59179	603	0.57179	603	0.53976	603	0.51248	603	0.47424	603	0.42956	603	0.37928	603	0.33315	603	0.25632
602	0.59015	602	0.5708	602	0.53922	602	0.51274	602	0.47522	602	0.43114	602	0.38138	602	0.33582	602	0.25932
601	0.58859	601	0.56975	601	0.53847	601	0.51273	601	0.47582	601	0.43238	601	0.38334	601	0.3382	601	0.2622
600	0.58698	600	0.56871	600	0.5378	600	0.51273	600	0.4764	600	0.43363	600	0.38516	600	0.34059	600	0.26494
599	0.5855	599	0.56761	599	0.53712	599	0.51265	599	0.47697	599	0.43473	599	0.38682	599	0.34279	599	0.26762
598	0.5841	598	0.56668	598	0.53647	598	0.51254	598	0.47743	598	0.43579	598	0.38843	598	0.34496	598	0.27029
597	0.58285	597	0.56581	597	0.53595	597	0.51252	597	0.47786	597	0.43668	597	0.38997	597	0.34707	597	0.27291
596	0.58175	596	0.56504	596	0.53539	596	0.51238	596	0.47825	596	0.43762	596	0.3914	596	0.34905	596	0.27543
595	0.58086	595	0.56442	595	0.53502	595	0.51246	595	0.47874	595	0.4386	595	0.39292	595	0.35113	595	0.27796
594	0.58013	594	0.56395	594	0.53473	594	0.51253	594	0.47923	594	0.43951	594	0.39433	594	0.35309	594	0.28048
593	0.57968	593	0.56372	593	0.53468	593	0.51273	593	0.47983	593	0.44056	593	0.39579	593	0.35518	593	0.28321
592	0.5793	592	0.56361	592	0.53464	592	0.51301	592	0.48038	592	0.44157	592	0.39725	592	0.35714	592	0.28574
591	0.57916	591	0.56357	591	0.53471	591	0.51336	591	0.48102	591	0.44256	591	0.3988	591	0.35912	591	0.2884
590	0.57912	590	0.56366	590	0.53496	590	0.51372	590	0.48174	590	0.44365	590	0.40031	590	0.3612	590	0.29105
589	0.57919	589	0.56389	589	0.53529	589	0.51431	589	0.48254	589	0.4448	589	0.40188	589	0.36327	589	0.29381
588	0.57951	588	0.56433	588	0.53581	588	0.51495	588	0.4835	588	0.44607	588	0.40362	588	0.36553	588	0.29676
587	0.57963	587	0.56463	587	0.53607	587	0.51542	587	0.48424	587	0.44717	587	0.4052	587	0.36766	587	0.29943
586	0.58006	586	0.56513	586	0.53668	586	0.51621	586	0.48523	586	0.44855	586	0.40705	586	0.37004	586	0.30246
585	0.58041	585	0.56562	585	0.53721	585	0.51691	585	0.48627	585	0.44987	585	0.40883	585	0.37245	585	0.30545
584	0.58068	584	0.56594	584	0.53769	584	0.5175	584	0.48716	584	0.45121	584	0.41051	584	0.37478	584	0.30848
583	0.58096	583	0.56636	583	0.53818	583	0.51833	583	0.4882	583	0.45251	583	0.41219	583	0.37716	583	0.31157
582	0.58108	582	0.5667	582	0.53853	582	0.5187	582	0.48907	582	0.45386	582	0.41428	582	0.37958	582	0.3147
581	0.58117	581	0.56694	581	0.53892	581	0.51949	581	0.48998	581	0.45522	581	0.41614	581	0.3821	581	0.31794
580	0.58113	580	0.56697	580	0.5391	580	0.52003	580	0.49091	580	0.45654	580	0.41797	580	0.38476	580	0.32128
579	0.5809	579	0.56701	579	0.53921	579	0.5205	579	0.4916	579	0.45777	579	0.41973	579	0.38737	579	0.32455
578	0.58061	578	0.56693	578	0.53924	578	0.52088	578	0.49242	578	0.45906	578	0.42157	578	0.38989	578	0.32794
577	0.58014	577	0.5667	577	0.53913	577	0.52106	577	0.49306	577	0.46017	577	0.42333	577	0.39229	577	0.33128
576	0.57967	576	0.56634	576	0.53908	576	0.52135	576	0.49373	576	0.46137	576	0.42516	576	0.39493	576	0.33487
575	0.57881	575	0.56573	575	0.53869	575	0.52141	575	0.49416	575	0.46235	575	0.42683	575	0.39745	575	0.33828
574	0.57792	574	0.56518	574	0.53831	574	0.52146	574	0.49466	574	0.46343	574	0.42857	574	0.40008	574	0.34186
573	0.5769	573	0.56439	573	0.53774	573	0.52143	573	0.49508	573	0.46448	573	0.43028	573	0.40267	573	0.34549
572	0.57575	572	0.56353	572	0.5371	572	0.52116	572	0.49543	572	0.46538	572	0.43189	572	0.4052	572	0.34901
571	0.57439	571	0.56241	571	0.5363	571	0.52087	571	0.49561	571	0.46616	571	0.43347	571	0.4077	571	0.3526
570	0.57294	570	0.56128	570	0.53538	570	0.52035	570	0.49569	570	0.46686	570	0.43501	570	0.41013	570	0.35613
569	0.5712	569	0.5599	569	0.53426	569	0.5199	569	0.49574	569	0.46755	569	0.43646	569	0.41242	569	0.35961
568	0.5693	568	0.55826	568	0.53295	568	0.51924	568	0.49557	568	0.46809	568	0.43779	568	0.41485	568	0.36316
567	0.56726	567	0.55647	567	0.53149	567	0.5182	567	0.49518	567	0.46839	567	0.43894	567	0.41701	567	0.36654
566	0.56502	566	0.55459	566	0.5299	566	0.51727	566	0.4947	566	0.46873	566	0.44012	566	0.41928	566	0.37004
565	0.5626	565	0.55259	565	0.52816	565	0.51614	565	0.49411	565	0.46901	565	0.44132	565	0.42152	565	0.37343
564	0.56007	564	0.55039	564	0.52639	564	0.51487	564	0.49344	564	0.46916	564	0.4424	564	0.42357	564	0.37666
563	0.55722	563	0.54793	563	0.52424	563	0.51341	563	0.49268	563	0.46905	563	0.44319	563	0.42554	563	0.3799
562	0.55421	562	0.54531	562	0.52206	562	0.51175	562	0.49168	562	0.46879	562	0.4439	562	0.42738	562	0.38311
561	0.55111	561	0.54264	561	0.51971	561	0.51011	561	0.4906	561	0.46859	561	0.44458	561	0.42909	561	0.3861
560	0.54767	560	0.53956	560	0.5171	560	0.50808	560	0.4893	560	0.46797	560	0.44499	560	0.4307	560	0.38922
559	0.54409	559	0.53644	559	0.51439	559	0.50608	559	0.48781	559	0.46741	559	0.44536	559	0.4322	559	0.39208
558	0.54038	558	0.53316	558	0.51146	558	0.50377	558	0.4863	558	0.46664	558	0.44553	558	0.43359	558	0.39474
557	0.53653	557	0.5297	557	0.50846	557	0.50138	557	0.48453	557	0.46577	557	0.44561	557	0.43469	557	0.39736
556	0.53245	556	0.52609	556	0.50534	556	0.49881	556	0.48263	556	0.46472	556	0.44556	556	0.43585	556	0.39975
555	0.52833	555	0.52241	555	0.50203	555	0.49625	555	0.48063	555	0.46359	555	0.44537	555	0.43682	555	0.40208
554	0.52408	554	0.51855	554	0.49864	554	0.4934	554	0.47856	554	0.46228	554	0.44504	554	0.43774	554	0.40432
553	0.51972	553	0.51463	553	0.49513	553	0.49055	553	0.47629	553	0.46084	553	0.44456	553	0.43847	553	0.40634
552	0.51526	552	0.51051	552	0.49157	552	0.48753	552	0.47399	552	0.45941	552	0.44407	552	0.43909	552	0.40837
551	0.51077	551	0.50645	551	0.48787	551	0.4845	551	0.47155	551	0.45774	551	0.44334	551	0.43953	551	0.41015
550	0.50622	550	0.5023	550	0.48418	550	0.48143	550	0.46906	550	0.45615	550	0.44263	550	0.43997	550	0.41189
549	0.50163	549	0.49805	549	0.48038	549	0.47818	549	0.46649	549	0.45427	549	0.44176	549	0.4402	549	0.41348
548	0.49706	548	0.49392	548	0.47667	548	0.4749	548	0.46388	548	0.45239	548	0.44085	548	0.44035	548	0.41489
547	0.49245	547	0.48961	547	0.47279	547	0.47161	547	0.46115	547	0.4505	547	0.43981	547	0.44038	547	0.41627
546	0.48784	546	0.48535	546	0.46904	546	0.46838	546	0.45847	546	0.44855	546	0.43869	546	0.4404	546	0.41753
545	0.48323	545	0.4811	545	0.46509	545	0.46502	545	0.45563	545	0.44646	545	0.43745	545	0.44028	545	0.41862
544	0.47861	544	0.47681	544	0.46126	544	0.46164	544	0.4528	544	0.44441	544	0.43618	544	0.44017	544	0.4197
543	0.47406	543	0.47252	543	0.45733	543	0.45809	543	0.44988	543	0.44218	543	0.43478	543	0.43978	543	0.42053
542	0.46958	542	0.46831	542	0.45355	542	0.4547	542	0.44705	542	0.44005	542	0.43345	542	0.43938	542	0.42134
541	0.46504	541	0.46412	541	0.44971	541	0.45133	541	0.44409	541	0.43776	541	0.43202	541	0.43901	541	0.4221
540	0.46068	540	0.46011	540	0.44601	540	0.44789	540	0.44125	540	0.43554	540	0.43058	540	0.43851	540	0.42267
539	0.45634	539	0.456	539	0.44236	539	0.44461	539	0.43834	539	0.43333	539	0.42909	539	0.438	539	0.42331
538	0.45196	538	0.45184	538	0.43849	538	0.44118	538	0.4354	538	0.43082	538	0.42747	538	0.4374	538	0.42383
537	0.44759	537	0.44771	537	0.4347	537	0.43779	537	0.43246	537	0.42844	537	0.42582	537	0.43669	537	0.4242
536	0.4433	536	0.44368	536	0.43103	536	0.43449	536	0.42957	536	0.42612	536	0.42417	536	0.43592	536	0.42449
535	0.43911	535	0.43969	535	0.42735	535	0.43112	535	0.42655	535	0.42375	535	0.42253	535	0.43516	535	0.42472
534	0.43492	534	0.4357	534	0.42365	534	0.42781	534	0.42359	534	0.42138	534	0.42077	534	0.43428	534	0.42482
533	0.43082	533	0.4319	533	0.42012	533	0.42455	533	0.42076	533	0.41902	533	0.41914	533	0.43343	533	0.42496
532	0.42666	532	0.42798	532	0.41639	532	0.42113	532	0.41777	532	0.41655	532	0.41728	532	0.43237	532	0.42487
531	0.42271	531	0.42416	531	0.41296	531	0.41794	531	0.41494	531	0.41413	531	0.41549	531	0.43146	531	0.42488
530	0.41865	530	0.4203	530	0.40937	530	0.4146	530	0.41194	530	0.41171	530	0.41362	530	0.43034	530	0.42469
529	0.41472	529	0.41657	529	0.40591	529	0.41139	529	0.40905	529	0.40929	529	0.41182	529	0.42931	529	0.42449
528	0.41084	528	0.41282	528	0.40246	528	0.40821	528	0.40616	528	0.40684	528	0.40997	528	0.42813	528	0.42426
527	0.40703	527	0.40917	527	0.39907	527	0.40504	527	0.40331	527	0.40448	527	0.40812	527	0.42698	527	0.42392
526	0.4032	526	0.40551	526	0.39567	526	0.40186	526	0.40039	526	0.40197	526	0.4063	526	0.42586	526	0.42348
525	0.39945	525	0.40192	525	0.39227	525	0.39873	525	0.39755	525	0.39959	525	0.40427	525	0.42456	525	0.42298
524	0.39577	524	0.39835	524	0.38896	524	0.39561	524	0.39469	524	0.39705	524	0.40235	524	0.42329	524	0.42248
523	0.39214	523	0.39478	523	0.38569	523	0.39251	523	0.39187	523	0.39463	523	0.40037	523	0.42197	523	0.42185
522	0.38852	522	0.39134	522	0.38244	522	0.38944	522	0.38906	522	0.39219	522	0.39839	522	0.42053	522	0.42117
521	0.38492	521	0.38785	521	0.37921	521	0.38638	521	0.38617	521	0.38969	521	0.39633	521	0.41913	521	0.42039
520	0.38137	520	0.38443	520	0.37595	520	0.38334	520	0.38333	520	0.38719	520	0.39428	520	0.41767	520	0.41954
519	0.37782	519	0.38098	519	0.37269	519	0.38027	519	0.38054	519	0.38475	519	0.39211	519	0.41612	519	0.41871
518	0.37437	518	0.37764	518	0.36956	518	0.37737	518	0.37778	518	0.38229	518	0.39007	518	0.41461	518	0.41773
517	0.37093	517	0.37428	517	0.36642	517	0.37431	517	0.37497	517	0.37973	517	0.38792	517	0.4129	517	0.41672
516	0.3675	516	0.37092	516	0.36335	516	0.3714	516	0.37215	516	0.37724	516	0.3858	516	0.41123	516	0.41554
515	0.36414	515	0.36762	515	0.3602	515	0.36841	515	0.36939	515	0.37481	515	0.38364	515	0.40963	515	0.41443
514	0.36071	514	0.36434	514	0.35705	514	0.36538	514	0.36651	514	0.37221	514	0.3814	514	0.40774	514	0.4132
513	0.35738	513	0.36106	513	0.35405	513	0.36248	513	0.3637	513	0.36972	513	0.37923	513	0.40602	513	0.41191
512	0.35405	512	0.35788	512	0.35105	512	0.35957	512	0.36099	512	0.36728	512	0.37703	512	0.40428	512	0.41058
511	0.35081	511	0.35465	511	0.3481	511	0.35665	511	0.35824	511	0.36475	511	0.37479	511	0.40238	511	0.40913
510	0.34753	510	0.35144	510	0.34504	510	0.35371	510	0.35546	510	0.36218	510	0.37248	510	0.40053	510	0.40763
509	0.34426	509	0.34824	509	0.342	509	0.35079	509	0.35266	509	0.35964	509	0.37012	509	0.39856	509	0.40604
508	0.3411	508	0.34517	508	0.33911	508	0.34797	508	0.34994	508	0.35713	508	0.36791	508	0.39664	508	0.40447
507	0.33798	507	0.34209	507	0.33616	507	0.34511	507	0.3472	507	0.3546	507	0.36564	507	0.39466	507	0.40285
506	0.33476	506	0.33892	506	0.33322	506	0.34229	506	0.34442	506	0.35198	506	0.36321	506	0.39258	506	0.40104
505	0.33173	505	0.33595	505	0.3304	505	0.33947	505	0.34172	505	0.34943	505	0.36085	505	0.3905	505	0.39934
504	0.32869	504	0.33291	504	0.32753	504	0.3367	504	0.33908	504	0.34698	504	0.35854	504	0.38847	504	0.39761
503	0.32563	503	0.32984	503	0.32462	503	0.33387	503	0.33628	503	0.34438	503	0.35604	503	0.38628	503	0.39563
502	0.32271	502	0.327	502	0.3219	502	0.33124	502	0.33366	502	0.34184	502	0.35367	502	0.38422	502	0.39378
501	0.31973	501	0.32409	501	0.3192	501	0.32849	501	0.33103	501	0.33928	501	0.35122	501	0.38196	501	0.39181
500	0.31686	500	0.32128	500	0.3164	500	0.32581	500	0.32834	500	0.33672	500	0.34888	500	0.37979	500	0.38977
499	0.31403	499	0.31841	499	0.31366	499	0.32305	499	0.32575	499	0.33415	499	0.34643	499	0.37756	499	0.38758
498	0.31124	498	0.31567	498	0.31112	498	0.32043	498	0.32317	498	0.33163	498	0.34401	498	0.37525	498	0.3855
497	0.3085	497	0.31292	497	0.30852	497	0.31781	497	0.32053	497	0.32908	497	0.3416	497	0.37298	497	0.38335
496	0.30562	496	0.31028	496	0.30592	496	0.31526	496	0.31798	496	0.32662	496	0.3392	496	0.37069	496	0.3811
495	0.30301	495	0.30757	495	0.30335	495	0.31266	495	0.31545	495	0.32408	495	0.3367	495	0.36835	495	0.37885
494	0.30037	494	0.30498	494	0.30086	494	0.31014	494	0.31296	494	0.32163	494	0.33433	494	0.36602	494	0.37656
493	0.29778	493	0.3024	493	0.29843	493	0.30765	493	0.31038	493	0.31919	493	0.33186	493	0.36364	493	0.37422
492	0.29531	492	0.29994	492	0.29602	492	0.30521	492	0.30795	492	0.31669	492	0.32945	492	0.36133	492	0.37188
491	0.29284	491	0.29747	491	0.29362	491	0.30285	491	0.30555	491	0.31429	491	0.32704	491	0.35892	491	0.36948
490	0.29046	490	0.29509	490	0.29134	490	0.30047	490	0.3031	490	0.31178	490	0.32463	490	0.35655	490	0.36708
489	0.28818	489	0.29278	489	0.28907	489	0.29812	489	0.3007	489	0.30946	489	0.32224	489	0.35422	489	0.36467
488	0.2859	488	0.29046	488	0.28682	488	0.29584	488	0.29837	488	0.30712	488	0.31982	488	0.35174	488	0.36222
487	0.28365	487	0.28822	487	0.28465	487	0.29352	487	0.29606	487	0.30474	487	0.31741	487	0.34939	487	0.35971
486	0.28152	486	0.28602	486	0.28255	486	0.29135	486	0.29389	486	0.30242	486	0.31503	486	0.34697	486	0.3572
485	0.27945	485	0.28381	485	0.28044	485	0.2892	485	0.2917	485	0.3001	485	0.3126	485	0.34465	485	0.35465
484	0.27739	484	0.28174	484	0.27838	484	0.28701	484	0.28952	484	0.29785	484	0.31032	484	0.34216	484	0.35217
483	0.27543	483	0.27972	483	0.27637	483	0.28496	483	0.28728	483	0.2956	483	0.30809	483	0.33986	483	0.34971
482	0.27348	482	0.27774	482	0.2744	482	0.28295	482	0.28517	482	0.29342	482	0.30579	482	0.33751	482	0.34718
481	0.27166	481	0.27582	481	0.27252	481	0.28095	481	0.2831	481	0.29122	481	0.30353	481	0.33517	481	0.34468
480	0.26983	480	0.27389	480	0.27069	480	0.27894	480	0.28099	480	0.28909	480	0.30125	480	0.33283	480	0.34207
479	0.26812	479	0.27211	479	0.269	479	0.27707	479	0.279	479	0.28699	479	0.29906	479	0.33049	479	0.33958
478	0.26629	478	0.27021	478	0.26709	478	0.27512	478	0.27689	478	0.2848	478	0.29669	478	0.32808	478	0.33695
477	0.26464	477	0.26855	477	0.26546	477	0.27334	477	0.27501	477	0.28277	477	0.29452	477	0.32583	477	0.33451
476	0.26313	476	0.26694	476	0.26384	476	0.27166	476	0.27316	476	0.28081	476	0.29245	476	0.32362	476	0.33198
475	0.26156	475	0.26534	475	0.26225	475	0.26988	475	0.2713	475	0.27894	475	0.29036	475	0.32142	475	0.32961
474	0.26018	474	0.26379	474	0.26073	474	0.26825	474	0.26952	474	0.27706	474	0.2883	474	0.31928	474	0.32725
473	0.25862	473	0.26223	473	0.25917	473	0.26663	473	0.26774	473	0.27503	473	0.28621	473	0.31704	473	0.3247
472	0.25732	472	0.26073	472	0.25772	472	0.26494	472	0.26596	472	0.27315	472	0.28418	472	0.31489	472	0.32226
471	0.2561	471	0.25936	471	0.25629	471	0.26347	471	0.26437	471	0.27146	471	0.28222	471	0.31276	471	0.31989
470	0.25465	470	0.258	470	0.25487	470	0.26192	470	0.26262	470	0.26962	470	0.28024	470	0.3106	470	0.31745
469	0.25345	469	0.25661	469	0.25356	469	0.26042	469	0.26099	469	0.26781	469	0.2783	469	0.3085	469	0.31513
468	0.25228	468	0.25534	468	0.25235	468	0.25908	468	0.25944	468	0.26625	468	0.2765	468	0.30652	468	0.31279
467	0.25104	467	0.25407	467	0.25102	467	0.25762	467	0.2579	467	0.26456	467	0.27465	467	0.30448	467	0.31045
466	0.24995	466	0.25283	466	0.24982	466	0.25629	466	0.2564	466	0.26288	466	0.2728	466	0.3024	466	0.30815
465	0.24892	465	0.2517	465	0.24862	465	0.255	465	0.25498	465	0.26133	465	0.27099	465	0.30051	465	0.30593
464	0.24779	464	0.25052	464	0.24742	464	0.2537	464	0.25361	464	0.2597	464	0.26926	464	0.29857	464	0.30371
463	0.24674	463	0.24933	463	0.24623	463	0.25238	463	0.25208	463	0.25816	463	0.2675	463	0.29668	463	0.30151
462	0.24571	462	0.24821	462	0.24517	462	0.25115	462	0.25074	462	0.25667	462	0.26577	462	0.29484	462	0.29941
461	0.24471	461	0.24724	461	0.24419	461	0.25003	461	0.24955	461	0.25529	461	0.26423	461	0.29305	461	0.29723
460	0.24383	460	0.24623	460	0.24316	460	0.24891	460	0.24822	460	0.25389	460	0.26266	460	0.29133	460	0.29515
459	0.2429	459	0.24528	459	0.24214	459	0.2478	459	0.247	459	0.25246	459	0.26107	459	0.28955	459	0.29311
458	0.24197	458	0.24424	458	0.24119	458	0.2467	458	0.24574	458	0.2511	458	0.25948	458	0.28781	458	0.29112
457	0.24121	457	0.24329	457	0.24018	457	0.24555	457	0.24451	457	0.24974	457	0.25785	457	0.28611	457	0.28904
456	0.24032	456	0.24239	456	0.23931	456	0.24452	456	0.24341	456	0.24841	456	0.25651	456	0.28445	456	0.28718
455	0.23942	455	0.24153	455	0.23839	455	0.24352	455	0.24223	455	0.24722	455	0.25506	455	0.2829	455	0.28519
454	0.23874	454	0.24077	454	0.23762	454	0.24262	454	0.24123	454	0.24609	454	0.25376	454	0.28142	454	0.28345
453	0.23789	453	0.23987	453	0.23671	453	0.24165	453	0.24013	453	0.24477	453	0.25229	453	0.27979	453	0.28148
452	0.23723	452	0.23905	452	0.23593	452	0.24072	452	0.23916	452	0.24369	452	0.251	452	0.27829	452	0.27971
451	0.23642	451	0.23818	451	0.23505	451	0.23974	451	0.23797	451	0.24235	451	0.24962	451	0.27681	451	0.27786
450	0.23577	450	0.23751	450	0.23429	450	0.23899	450	0.23713	450	0.24137	450	0.24841	450	0.27531	450	0.27614
449	0.23509	449	0.23681	449	0.23357	449	0.23814	449	0.23618	449	0.24026	449	0.24714	449	0.27398	449	0.27439
448	0.23439	448	0.23607	448	0.2329	448	0.23733	448	0.23524	448	0.23918	448	0.2459	448	0.27252	448	0.27274
447	0.23382	447	0.23551	447	0.23223	447	0.23658	447	0.23437	447	0.23823	447	0.24471	447	0.27125	447	0.27107
446	0.23325	446	0.23482	446	0.23158	446	0.23581	446	0.23356	446	0.23726	446	0.24357	446	0.26992	446	0.26951
445	0.23274	445	0.23428	445	0.2311	445	0.23513	445	0.23273	445	0.23639	445	0.24247	445	0.26865	445	0.26793
444	0.23217	444	0.23373	444	0.23044	444	0.23442	444	0.23196	444	0.23543	444	0.2414	444	0.26741	444	0.26635
443	0.23175	443	0.23317	443	0.2299	443	0.23384	443	0.2312	443	0.23454	443	0.24033	443	0.26624	443	0.26482
442	0.23128	442	0.23266	442	0.22935	442	0.2332	442	0.23046	442	0.23368	442	0.23924	442	0.26503	442	0.26329
441	0.23085	441	0.23222	441	0.22894	441	0.23269	441	0.22976	441	0.23287	441	0.23841	441	0.26397	441	0.26197
440	0.23065	440	0.23194	440	0.2286	440	0.23223	440	0.2293	440	0.23217	440	0.23755	440	0.26303	440	0.26068
439	0.23038	439	0.23164	439	0.22826	439	0.23178	439	0.22868	439	0.23146	439	0.23669	439	0.2619	439	0.25929
438	0.23019	438	0.23134	438	0.22794	438	0.2314	438	0.22816	438	0.23086	438	0.23596	438	0.26101	438	0.25808
437	0.2301	437	0.23093	437	0.22755	437	0.2309	437	0.22759	437	0.23012	437	0.23501	437	0.26006	437	0.25681
436	0.22999	436	0.23093	436	0.22747	436	0.23068	436	0.22723	436	0.22963	436	0.23433	436	0.25915	436	0.25566
435	0.22993	435	0.23087	435	0.22735	435	0.23047	435	0.22688	435	0.22914	435	0.23371	435	0.25831	435	0.2545
434	0.22989	434	0.23079	434	0.22723	434	0.23022	434	0.2265	434	0.22863	434	0.23306	434	0.25749	434	0.25339
433	0.22998	433	0.23074	433	0.22717	433	0.2301	433	0.2262	433	0.22824	433	0.23246	433	0.25676	433	0.25231
432	0.23006	432	0.23079	432	0.22716	432	0.22999	432	0.22599	432	0.22783	432	0.23181	432	0.25595	432	0.25129
431	0.23017	431	0.2308	431	0.22716	431	0.22984	431	0.22578	431	0.22745	431	0.23129	431	0.2553	431	0.25026
430	0.23038	430	0.23091	430	0.22726	430	0.22977	430	0.22551	430	0.22711	430	0.23082	430	0.25474	430	0.24934
429	0.23053	429	0.23106	429	0.22735	429	0.22983	429	0.22543	429	0.22689	429	0.2304	429	0.25412	429	0.24843
428	0.23075	428	0.23112	428	0.22738	428	0.22971	428	0.22527	428	0.22656	428	0.22998	428	0.25354	428	0.24765
427	0.23109	427	0.23139	427	0.22753	427	0.22978	427	0.22516	427	0.22637	427	0.22959	427	0.25306	427	0.24683
426	0.23126	426	0.23153	426	0.22765	426	0.22976	426	0.22508	426	0.22613	426	0.2292	426	0.2525	426	0.24603
425	0.23157	425	0.23174	425	0.22776	425	0.22988	425	0.22509	425	0.22601	425	0.22891	425	0.25215	425	0.24531
424	0.23178	424	0.2318	424	0.22778	424	0.22979	424	0.22485	424	0.22573	424	0.22845	424	0.25162	424	0.24454
423	0.23194	423	0.23203	423	0.22805	423	0.22993	423	0.22492	423	0.2256	423	0.22823	423	0.25125	423	0.24394
422	0.23218	422	0.23224	422	0.22815	422	0.22996	422	0.2249	422	0.22543	422	0.22808	422	0.2509	422	0.2433
421	0.23234	421	0.23236	421	0.22828	421	0.23001	421	0.22478	421	0.22534	421	0.22774	421	0.25055	421	0.24271
420	0.2323	420	0.23228	420	0.22812	420	0.22989	420	0.2246	420	0.22501	420	0.22729	420	0.25002	420	0.24204
419	0.23238	419	0.23234	419	0.22821	419	0.22989	419	0.22453	419	0.22493	419	0.22712	419	0.24979	419	0.24159
418	0.23248	418	0.23245	418	0.22827	418	0.22993	418	0.22442	418	0.2248	418	0.22691	418	0.24954	418	0.24114
417	0.23222	417	0.23218	417	0.22797	417	0.22968	417	0.22412	417	0.22444	417	0.22644	417	0.2491	417	0.24056
416	0.23222	416	0.23206	416	0.2279	416	0.22948	416	0.22388	416	0.2242	416	0.22618	416	0.24879	416	0.24013
415	0.23202	415	0.23194	415	0.22783	415	0.22938	415	0.2238	415	0.22403	415	0.22586	415	0.24854	415	0.23974
414	0.23167	414	0.23172	414	0.22754	414	0.2291	414	0.22349	414	0.22362	414	0.22554	414	0.24814	414	0.2392
413	0.23127	413	0.23124	413	0.22708	413	0.22869	413	0.22302	413	0.22316	413	0.22504	413	0.24772	413	0.23862
412	0.23089	412	0.23088	412	0.22679	412	0.22828	412	0.22269	412	0.22277	412	0.22463	412	0.24739	412	0.23816
411	0.23069	411	0.23071	411	0.22662	411	0.228	411	0.22244	411	0.22251	411	0.22436	411	0.24718	411	0.2379
410	0.23024	410	0.2303	410	0.22624	410	0.2277	410	0.222	410	0.22206	410	0.224	410	0.24677	410	0.23737
409	0.2298	409	0.22977	409	0.22577	409	0.22721	409	0.22154	409	0.22166	409	0.22346	409	0.24645	409	0.23698
408	0.22932	408	0.22929	408	0.22527	408	0.22678	408	0.22103	408	0.22117	408	0.22298	408	0.24601	408	0.2365
407	0.22886	407	0.2289	407	0.22497	407	0.22638	407	0.2206	407	0.2208	407	0.22258	407	0.24567	407	0.23607
406	0.22836	406	0.2284	406	0.22446	406	0.22599	406	0.22015	406	0.22023	406	0.22212	406	0.24521	406	0.2356
405	0.22796	405	0.22802	405	0.22404	405	0.22553	405	0.21965	405	0.21982	405	0.22166	405	0.24486	405	0.23516
404	0.22763	404	0.22757	404	0.2237	404	0.22511	404	0.21928	404	0.21939	404	0.22132	404	0.24449	404	0.23476
403	0.22722	403	0.22717	403	0.2233	403	0.22463	403	0.21882	403	0.21889	403	0.22072	403	0.24404	403	0.23427
402	0.22688	402	0.22691	402	0.22299	402	0.22432	402	0.21842	402	0.21857	402	0.22029	402	0.24368	402	0.23383
401	0.22654	401	0.22655	401	0.2226	401	0.22389	401	0.21803	401	0.21797	401	0.21974	401	0.24325	401	0.23326
400	0.22641	400	0.2263	400	0.22241	400	0.22359	400	0.21767	400	0.2177	400	0.21936	400	0.2429	400	0.23281
399	0.22645	399	0.22629	399	0.22233	399	0.22345	399	0.21756	399	0.21753	399	0.21918	399	0.24271	399	0.23252
398	0.22634	398	0.22624	398	0.22215	398	0.22329	398	0.21737	398	0.21724	398	0.21876	398	0.24229	398	0.23196
397	0.22641	397	0.2262	397	0.22216	397	0.22317	397	0.21717	397	0.21699	397	0.21848	397	0.24199	397	0.2315
396	0.22665	396	0.22641	396	0.22235	396	0.22327	396	0.21711	396	0.21686	396	0.21825	396	0.24174	396	0.23107
395	0.2271	395	0.22657	395	0.22255	395	0.22329	395	0.2171	395	0.21673	395	0.21808	395	0.24142	395	0.2306
394	0.22744	394	0.22689	394	0.22277	394	0.22334	394	0.21715	394	0.21671	394	0.21787	394	0.24126	394	0.23009
393	0.22802	393	0.22733	393	0.22313	393	0.22367	393	0.21735	393	0.21669	393	0.21773	393	0.24101	393	0.22972
392	0.22865	392	0.22786	392	0.22355	392	0.22401	392	0.21757	392	0.21686	392	0.21766	392	0.24078	392	0.22928
391	0.22943	391	0.22859	391	0.22424	391	0.22448	391	0.21787	391	0.21696	391	0.21768	391	0.24071	391	0.22882
390	0.23049	390	0.2294	390	0.22497	390	0.22509	390	0.21828	390	0.21722	390	0.21778	390	0.24062	390	0.22839
389	0.23149	389	0.23039	389	0.22573	389	0.22582	389	0.21881	389	0.21758	389	0.21788	389	0.24047	389	0.22814
388	0.2327	388	0.23134	388	0.22663	388	0.22649	388	0.21945	388	0.21789	388	0.21807	388	0.2406	388	0.22777
387	0.23403	387	0.23244	387	0.22762	387	0.2273	387	0.22007	387	0.21829	387	0.21821	387	0.24063	387	0.22755
386	0.23538	386	0.23373	386	0.22878	386	0.22822	386	0.2208	386	0.21884	386	0.21855	386	0.24076	386	0.22728
385	0.23701	385	0.23526	385	0.23013	385	0.22944	385	0.22184	385	0.21972	385	0.21906	385	0.24102	385	0.22729
384	0.23868	384	0.23675	384	0.23157	384	0.23057	384	0.22284	384	0.22044	384	0.21973	384	0.24137	384	0.22723
383	0.24044	383	0.23829	383	0.23292	383	0.23184	383	0.22388	383	0.2213	383	0.22029	383	0.24176	383	0.22716
382	0.24221	382	0.24002	382	0.23447	382	0.23327	382	0.22521	382	0.22234	382	0.22111	382	0.24233	382	0.22742
381	0.24414	381	0.2417	381	0.23606	381	0.23465	381	0.22639	381	0.22337	381	0.22192	381	0.24287	381	0.22755
380	0.24611	380	0.24362	380	0.23775	380	0.23623	380	0.22783	380	0.22451	380	0.22288	380	0.24364	380	0.22789
379	0.2481	379	0.24555	379	0.23958	379	0.23783	379	0.22935	379	0.2259	379	0.22395	379	0.24465	379	0.22841
378	0.25027	378	0.24751	378	0.24144	378	0.23966	378	0.23103	378	0.22732	378	0.22512	378	0.24568	378	0.22913
377	0.25222	377	0.24947	377	0.24317	377	0.24137	377	0.23262	377	0.22872	377	0.22637	377	0.24668	377	0.22987
376	0.25434	376	0.25147	376	0.24506	376	0.24316	376	0.23433	376	0.23036	376	0.22773	376	0.24791	376	0.23062
375	0.25637	375	0.25352	375	0.24697	375	0.24495	375	0.23613	375	0.23198	375	0.22926	375	0.24926	375	0.23176
374	0.25827	374	0.25549	374	0.24883	374	0.24673	374	0.23798	374	0.2336	374	0.23073	374	0.25066	374	0.23292
373	0.26014	373	0.25736	373	0.25054	373	0.24847	373	0.23959	373	0.2352	373	0.23231	373	0.2521	373	0.23396
372	0.26197	372	0.25906	372	0.2523	372	0.25023	372	0.24141	372	0.23695	372	0.23378	372	0.25357	372	0.2352
371	0.26351	371	0.2607	371	0.25386	371	0.25177	371	0.24308	371	0.23845	371	0.23542	371	0.25517	371	0.2366
370	0.26494	370	0.26214	370	0.25522	370	0.25321	370	0.24467	370	0.24001	370	0.23695	370	0.25675	370	0.23799
369	0.26635	369	0.26366	369	0.25677	369	0.25479	369	0.24631	369	0.24177	369	0.23877	369	0.2585	369	0.23974
368	0.26754	368	0.26488	368	0.25799	368	0.25614	368	0.24781	368	0.2433	368	0.24043	368	0.26019	368	0.24133
367	0.26842	367	0.26587	367	0.259	367	0.25737	367	0.2491	367	0.24477	367	0.24193	367	0.26194	367	0.24307
366	0.26931	366	0.26688	366	0.26008	366	0.25859	366	0.25059	366	0.24606	366	0.24352	366	0.26369	366	0.24482
365	0.26993	365	0.26753	365	0.26079	365	0.25943	365	0.25179	365	0.24746	365	0.24498	365	0.26543	365	0.24665
364	0.27039	364	0.26827	364	0.26162	364	0.26046	364	0.25299	364	0.24891	364	0.24652	364	0.26729	364	0.24854
363	0.27055	363	0.26874	363	0.26212	363	0.26131	363	0.25393	363	0.25007	363	0.24796	363	0.26905	363	0.25036
362	0.2709	362	0.26903	362	0.26268	362	0.26202	362	0.25505	362	0.25139	362	0.24939	362	0.27081	362	0.25237
361	0.27084	361	0.26927	361	0.26279	361	0.26238	361	0.25571	361	0.25234	361	0.25061	361	0.27248	361	0.25415
360	0.27066	360	0.26931	360	0.26304	360	0.2628	360	0.25646	360	0.25333	360	0.25186	360	0.27394	360	0.25607
359	0.27045	359	0.26916	359	0.26302	359	0.26311	359	0.25692	359	0.25411	359	0.25296	359	0.27551	359	0.25779
358	0.26979	358	0.26888	358	0.26286	358	0.26312	358	0.2574	358	0.25467	358	0.25392	358	0.27679	358	0.25939
357	0.26935	357	0.26855	357	0.26263	357	0.26324	357	0.25756	357	0.25522	357	0.25469	357	0.27804	357	0.26083
356	0.26849	356	0.26783	356	0.26212	356	0.26288	356	0.25771	356	0.25541	356	0.25516	356	0.27896	356	0.26193
355	0.26753	355	0.26697	355	0.26142	355	0.26243	355	0.25758	355	0.25551	355	0.25549	355	0.27972	355	0.263
354	0.26646	354	0.26613	354	0.26061	354	0.26181	354	0.25722	354	0.25533	354	0.25568	354	0.2803	354	0.26375
353	0.26527	353	0.26517	353	0.25966	353	0.26103	353	0.25672	353	0.25516	353	0.25562	353	0.28068	353	0.26447
352	0.26413	352	0.26391	352	0.25857	352	0.2601	352	0.25605	352	0.25454	352	0.25546	352	0.28078	352	0.26483
351	0.26297	351	0.26293	351	0.25764	351	0.25922	351	0.25544	351	0.25423	351	0.25518	351	0.28113	351	0.26515
350	0.26137	350	0.2617	350	0.25639	350	0.25814	350	0.25455	350	0.25359	350	0.25477	350	0.28092	350	0.26527

## Sheet: figure 2d
Figure 2d
PM2-CB-20		PM2-CB-30		PM2-CB-40		PM2-CB-50		PM2-CB-60		PM2-CB-70		PM2-CB-80		PM2-CB-90		PM2-CB-100
波长 (nm)	Abs	波长 (nm)	Abs	波长 (nm)	Abs	波长 (nm)	Abs	波长 (nm)	Abs	波长 (nm)	Abs	波长 (nm)	Abs	波长 (nm)	Abs	波长 (nm)	Abs
1000	0.00156	1000	-0.00259	1000	-0.00284	1000	-0.00269	1000	-0.00408	1000	-0.00361	1000	-0.00434	1000	-0.0041	1000	-0.00358
999	0.00159	999	-0.00256	999	-0.00281	999	-0.00263	999	-0.00404	999	-0.00353	999	-0.00431	999	-0.00408	999	-0.00359
998	0.00158	998	-0.00261	998	-0.00289	998	-0.00269	998	-0.00405	998	-0.00357	998	-0.00431	998	-0.00412	998	-0.00361
997	0.00171	997	-0.00255	997	-0.00278	997	-0.00258	997	-0.00398	997	-0.00349	997	-0.00423	997	-0.004	997	-0.00347
996	0.00159	996	-0.00262	996	-0.00287	996	-0.0027	996	-0.00411	996	-0.00361	996	-0.0043	996	-0.00407	996	-0.00355
995	0.0016	995	-0.0026	995	-0.00285	995	-0.00265	995	-0.00415	995	-0.00362	995	-0.00433	995	-0.00411	995	-0.00349
994	0.00158	994	-0.00257	994	-0.0028	994	-0.00269	994	-0.00416	994	-0.00364	994	-0.00434	994	-0.00412	994	-0.00358
993	0.00159	993	-0.00263	993	-0.00285	993	-0.00269	993	-0.00414	993	-0.00368	993	-0.00435	993	-0.00412	993	-0.00358
992	0.00159	992	-0.0026	992	-0.00284	992	-0.00268	992	-0.0041	992	-0.00362	992	-0.00434	992	-0.00411	992	-0.00358
991	0.00162	991	-0.00258	991	-0.00286	991	-0.00267	991	-0.00408	991	-0.00362	991	-0.00436	991	-0.00412	991	-0.00358
990	0.00166	990	-0.00257	990	-0.0028	990	-0.00263	990	-0.00405	990	-0.00358	990	-0.00433	990	-0.00408	990	-0.00355
989	0.00166	989	-0.00257	989	-0.00279	989	-0.00263	989	-0.00406	989	-0.00358	989	-0.00427	989	-0.00407	989	-0.00353
988	0.00173	988	-0.0025	988	-0.00281	988	-0.00262	988	-0.00405	988	-0.00356	988	-0.00427	988	-0.00402	988	-0.00353
987	0.00168	987	-0.0025	987	-0.00281	987	-0.00264	987	-0.00407	987	-0.00356	987	-0.00421	987	-0.00399	987	-0.00345
986	0.00168	986	-0.00248	986	-0.00278	986	-0.00261	986	-0.00405	986	-0.00355	986	-0.0042	986	-0.00396	986	-0.00347
985	0.00168	985	-0.00249	985	-0.00278	985	-0.00261	985	-0.00406	985	-0.00354	985	-0.00427	985	-0.00401	985	-0.00352
984	0.0017	984	-0.00247	984	-0.00279	984	-0.0026	984	-0.00404	984	-0.00356	984	-0.00424	984	-0.00399	984	-0.00347
983	0.00168	983	-0.00251	983	-0.00279	983	-0.00265	983	-0.00403	983	-0.00356	983	-0.00426	983	-0.00403	983	-0.00353
982	0.00173	982	-0.00247	982	-0.00277	982	-0.0026	982	-0.00401	982	-0.00351	982	-0.00423	982	-0.00397	982	-0.00351
981	0.00176	981	-0.00244	981	-0.00278	981	-0.00258	981	-0.00399	981	-0.0035	981	-0.00422	981	-0.00399	981	-0.00348
980	0.0018	980	-0.00243	980	-0.00274	980	-0.00253	980	-0.00399	980	-0.00348	980	-0.0042	980	-0.00392	980	-0.00348
979	0.00181	979	-0.00239	979	-0.00267	979	-0.0025	979	-0.00395	979	-0.00342	979	-0.00417	979	-0.00391	979	-0.00341
978	0.00178	978	-0.00243	978	-0.00271	978	-0.00252	978	-0.00399	978	-0.0035	978	-0.0042	978	-0.00394	978	-0.00344
977	0.00178	977	-0.00239	977	-0.00269	977	-0.00252	977	-0.00395	977	-0.00346	977	-0.00417	977	-0.00389	977	-0.00345
976	0.00177	976	-0.00241	976	-0.00269	976	-0.00251	976	-0.00398	976	-0.00348	976	-0.00418	976	-0.00392	976	-0.00341
975	0.0018	975	-0.00241	975	-0.00269	975	-0.00251	975	-0.00398	975	-0.00346	975	-0.00415	975	-0.0039	975	-0.00341
974	0.00174	974	-0.00239	974	-0.00267	974	-0.00253	974	-0.00398	974	-0.00346	974	-0.00415	974	-0.00392	974	-0.00343
973	0.00173	973	-0.00242	973	-0.00267	973	-0.00255	973	-0.004	973	-0.00348	973	-0.00416	973	-0.0039	973	-0.00348
972	0.00178	972	-0.0024	972	-0.00266	972	-0.00255	972	-0.00394	972	-0.00343	972	-0.00416	972	-0.0039	972	-0.00343
971	0.00176	971	-0.00243	971	-0.0027	971	-0.00251	971	-0.004	971	-0.00344	971	-0.00415	971	-0.00389	971	-0.00348
970	0.00172	970	-0.00245	970	-0.00271	970	-0.00257	970	-0.004	970	-0.00341	970	-0.00419	970	-0.0039	970	-0.00347
969	0.00182	969	-0.00241	969	-0.00267	969	-0.00253	969	-0.00395	969	-0.0034	969	-0.00414	969	-0.00385	969	-0.00346
968	0.00174	968	-0.00241	968	-0.00267	968	-0.00254	968	-0.004	968	-0.00343	968	-0.00418	968	-0.00391	968	-0.00347
967	0.00172	967	-0.00248	967	-0.00268	967	-0.00255	967	-0.00401	967	-0.00344	967	-0.00421	967	-0.00389	967	-0.00351
966	0.00176	966	-0.00243	966	-0.0027	966	-0.00259	966	-0.00401	966	-0.00346	966	-0.00422	966	-0.00393	966	-0.00345
965	0.00179	965	-0.00242	965	-0.00268	965	-0.00257	965	-0.00401	965	-0.00345	965	-0.00419	965	-0.00391	965	-0.00349
964	0.00173	964	-0.00241	964	-0.00271	964	-0.00259	964	-0.004	964	-0.00348	964	-0.0042	964	-0.00395	964	-0.00349
963	0.00177	963	-0.00241	963	-0.00269	963	-0.00257	963	-0.00399	963	-0.00348	963	-0.00419	963	-0.00395	963	-0.00347
962	0.00181	962	-0.00241	962	-0.00268	962	-0.00255	962	-0.00402	962	-0.00347	962	-0.00419	962	-0.0039	962	-0.00345
961	0.00178	961	-0.00243	961	-0.00268	961	-0.00259	961	-0.00401	961	-0.00349	961	-0.00421	961	-0.00394	961	-0.00347
960	0.00183	960	-0.00241	960	-0.00268	960	-0.00252	960	-0.00394	960	-0.00348	960	-0.00417	960	-0.00389	960	-0.00346
959	0.00179	959	-0.00241	959	-0.00266	959	-0.00252	959	-0.00396	959	-0.00346	959	-0.00417	959	-0.00385	959	-0.00343
958	0.00184	958	-0.0024	958	-0.00267	958	-0.00249	958	-0.00392	958	-0.00344	958	-0.00412	958	-0.00386	958	-0.00338
957	0.00184	957	-0.00233	957	-0.00262	957	-0.00244	957	-0.0039	957	-0.00336	957	-0.00408	957	-0.00379	957	-0.00332
956	0.00185	956	-0.00235	956	-0.0026	956	-0.00242	956	-0.00386	956	-0.00333	956	-0.00406	956	-0.00372	956	-0.0033
955	0.00186	955	-0.00233	955	-0.00261	955	-0.0024	955	-0.00382	955	-0.0033	955	-0.00401	955	-0.00371	955	-0.00326
954	0.00186	954	-0.00231	954	-0.00256	954	-0.00237	954	-0.0038	954	-0.00327	954	-0.00397	954	-0.00369	954	-0.0032
953	0.00189	953	-0.00232	953	-0.00259	953	-0.00238	953	-0.00379	953	-0.0033	953	-0.00396	953	-0.00366	953	-0.00324
952	0.00191	952	-0.00227	952	-0.00251	952	-0.00235	952	-0.00376	952	-0.00323	952	-0.0039	952	-0.00361	952	-0.00315
951	0.00185	951	-0.00233	951	-0.00255	951	-0.00239	951	-0.0038	951	-0.00325	951	-0.00396	951	-0.00363	951	-0.00321
950	0.00188	950	-0.00234	950	-0.00254	950	-0.00236	950	-0.0038	950	-0.00325	950	-0.00397	950	-0.00362	950	-0.00323
949	0.00187	949	-0.00232	949	-0.00257	949	-0.00236	949	-0.00378	949	-0.00326	949	-0.00396	949	-0.00361	949	-0.00321
948	0.00187	948	-0.0023	948	-0.00256	948	-0.00235	948	-0.00378	948	-0.00326	948	-0.00396	948	-0.00361	948	-0.00317
947	0.00189	947	-0.00232	947	-0.00257	947	-0.00235	947	-0.00378	947	-0.00325	947	-0.00392	947	-0.0036	947	-0.00322
946	0.00194	946	-0.00227	946	-0.00253	946	-0.00232	946	-0.00376	946	-0.00323	946	-0.00393	946	-0.0036	946	-0.00318
945	0.00193	945	-0.0023	945	-0.00257	945	-0.0023	945	-0.00377	945	-0.00323	945	-0.00391	945	-0.00359	945	-0.00319
944	0.00187	944	-0.00233	944	-0.00261	944	-0.00238	944	-0.00382	944	-0.00328	944	-0.00398	944	-0.00364	944	-0.00324
943	0.0019	943	-0.0023	943	-0.0026	943	-0.00236	943	-0.00378	943	-0.00327	943	-0.00395	943	-0.00362	943	-0.00322
942	0.00185	942	-0.00234	942	-0.00263	942	-0.00235	942	-0.00383	942	-0.0033	942	-0.00396	942	-0.00365	942	-0.00327
941	0.0019	941	-0.00231	941	-0.00258	941	-0.00235	941	-0.0038	941	-0.00325	941	-0.00399	941	-0.00357	941	-0.00323
940	0.00183	940	-0.00233	940	-0.00266	940	-0.00239	940	-0.00382	940	-0.00327	940	-0.004	940	-0.00364	940	-0.00326
939	0.00184	939	-0.00234	939	-0.0026	939	-0.0024	939	-0.00383	939	-0.00328	939	-0.00401	939	-0.00364	939	-0.00326
938	0.00182	938	-0.00236	938	-0.00261	938	-0.00236	938	-0.00381	938	-0.00328	938	-0.004	938	-0.00365	938	-0.00327
937	0.00185	937	-0.00232	937	-0.00259	937	-0.00241	937	-0.00386	937	-0.00328	937	-0.00402	937	-0.00364	937	-0.00328
936	0.00181	936	-0.00233	936	-0.0026	936	-0.00238	936	-0.00384	936	-0.00331	936	-0.004	936	-0.00367	936	-0.00326
935	0.0018	935	-0.00232	935	-0.00261	935	-0.00241	935	-0.00386	935	-0.00331	935	-0.00403	935	-0.0037	935	-0.00328
934	0.00179	934	-0.00235	934	-0.00264	934	-0.00242	934	-0.00389	934	-0.00337	934	-0.00405	934	-0.00365	934	-0.00331
933	0.00179	933	-0.00235	933	-0.00264	933	-0.00242	933	-0.00386	933	-0.00334	933	-0.00404	933	-0.00369	933	-0.00329
932	0.00179	932	-0.00235	932	-0.0026	932	-0.0024	932	-0.00385	932	-0.00335	932	-0.00405	932	-0.00365	932	-0.00329
931	0.00179	931	-0.00236	931	-0.00262	931	-0.00241	931	-0.00386	931	-0.00337	931	-0.00404	931	-0.00366	931	-0.0033
930	0.00186	930	-0.00233	930	-0.0026	930	-0.0024	930	-0.00381	930	-0.00334	930	-0.00402	930	-0.00364	930	-0.00326
929	0.00181	929	-0.00237	929	-0.00265	929	-0.00243	929	-0.00386	929	-0.00334	929	-0.00406	929	-0.00369	929	-0.00329
928	0.00179	928	-0.00237	928	-0.00264	928	-0.00242	928	-0.00386	928	-0.00335	928	-0.00404	928	-0.00367	928	-0.00329
927	0.00179	927	-0.00236	927	-0.00265	927	-0.00243	927	-0.00389	927	-0.00338	927	-0.00404	927	-0.00371	927	-0.00331
926	0.00177	926	-0.00241	926	-0.00266	926	-0.00245	926	-0.00392	926	-0.00341	926	-0.00408	926	-0.0037	926	-0.00336
925	0.00174	925	-0.00239	925	-0.00268	925	-0.00248	925	-0.00393	925	-0.00341	925	-0.0041	925	-0.00369	925	-0.00337
924	0.00175	924	-0.00242	924	-0.00271	924	-0.00247	924	-0.00395	924	-0.0034	924	-0.00413	924	-0.00372	924	-0.00336
923	0.00177	923	-0.00239	923	-0.00268	923	-0.00246	923	-0.00391	923	-0.0034	923	-0.00411	923	-0.00372	923	-0.00333
922	0.00174	922	-0.00242	922	-0.0027	922	-0.00246	922	-0.00392	922	-0.0034	922	-0.00413	922	-0.00372	922	-0.00333
921	0.00179	921	-0.00241	921	-0.00272	921	-0.00248	921	-0.00391	921	-0.0034	921	-0.00409	921	-0.00373	921	-0.00333
920	0.00179	920	-0.00238	920	-0.00268	920	-0.00247	920	-0.0039	920	-0.00338	920	-0.00407	920	-0.00369	920	-0.00335
919	0.00177	919	-0.00244	919	-0.00267	919	-0.00247	919	-0.0039	919	-0.0034	919	-0.0041	919	-0.00371	919	-0.00331
918	0.00175	918	-0.00245	918	-0.00272	918	-0.00247	918	-0.00394	918	-0.0034	918	-0.00412	918	-0.00374	918	-0.00336
917	0.00172	917	-0.00246	917	-0.00274	917	-0.00251	917	-0.00398	917	-0.00342	917	-0.0041	917	-0.00373	917	-0.00339
916	0.00171	916	-0.00245	916	-0.00275	916	-0.0025	916	-0.00396	916	-0.00342	916	-0.00411	916	-0.00373	916	-0.00342
915	0.00172	915	-0.00245	915	-0.00272	915	-0.00247	915	-0.00397	915	-0.00341	915	-0.00415	915	-0.00372	915	-0.0034
914	0.00174	914	-0.00241	914	-0.0027	914	-0.00246	914	-0.00394	914	-0.0034	914	-0.00413	914	-0.00373	914	-0.00338
913	0.00172	913	-0.00245	913	-0.00272	913	-0.00247	913	-0.00395	913	-0.00342	913	-0.00415	913	-0.00371	913	-0.00339
912	0.00173	912	-0.00246	912	-0.00274	912	-0.00248	912	-0.00397	912	-0.00346	912	-0.00416	912	-0.00378	912	-0.00344
911	0.00173	911	-0.00244	911	-0.00272	911	-0.00247	911	-0.00396	911	-0.00348	911	-0.00414	911	-0.00376	911	-0.00344
910	0.00174	910	-0.00245	910	-0.00274	910	-0.00247	910	-0.00395	910	-0.00342	910	-0.00413	910	-0.00373	910	-0.00341
909	0.00169	909	-0.0025	909	-0.00278	909	-0.0025	909	-0.00402	909	-0.00345	909	-0.00418	909	-0.00376	909	-0.00345
908	0.00173	908	-0.00245	908	-0.00274	908	-0.0025	908	-0.00398	908	-0.00339	908	-0.00417	908	-0.00375	908	-0.00342
907	0.0017	907	-0.00249	907	-0.00276	907	-0.00249	907	-0.00399	907	-0.00346	907	-0.00414	907	-0.00375	907	-0.00344
906	0.00171	906	-0.00245	906	-0.00274	906	-0.00249	906	-0.00396	906	-0.00343	906	-0.00415	906	-0.00373	906	-0.00343
905	0.00172	905	-0.00247	905	-0.00277	905	-0.0025	905	-0.00399	905	-0.00345	905	-0.00414	905	-0.00377	905	-0.00341
904	0.00171	904	-0.00248	904	-0.00277	904	-0.00249	904	-0.00399	904	-0.00344	904	-0.00416	904	-0.00373	904	-0.00342
903	0.0017	903	-0.00247	903	-0.00276	903	-0.0025	903	-0.00398	903	-0.00346	903	-0.00416	903	-0.00376	903	-0.00345
902	0.00166	902	-0.0025	902	-0.00277	902	-0.00252	902	-0.00402	902	-0.0035	902	-0.0042	902	-0.00378	902	-0.00351
901	0.00164	901	-0.00254	901	-0.00281	901	-0.00255	901	-0.00406	901	-0.00349	901	-0.00423	901	-0.00383	901	-0.00353
900	0.00166	900	-0.00252	900	-0.00279	900	-0.00249	900	-0.00403	900	-0.0035	900	-0.00422	900	-0.00379	900	-0.00355
899	0.00159	899	-0.00253	899	-0.00283	899	-0.00254	899	-0.00408	899	-0.00357	899	-0.00425	899	-0.00381	899	-0.00355
898	0.00167	898	-0.00254	898	-0.00282	898	-0.00254	898	-0.00407	898	-0.00354	898	-0.00423	898	-0.0038	898	-0.00354
897	0.00165	897	-0.00254	897	-0.00283	897	-0.00255	897	-0.00406	897	-0.00356	897	-0.00424	897	-0.00381	897	-0.00356
896	0.00163	896	-0.00256	896	-0.0028	896	-0.00255	896	-0.00408	896	-0.00357	896	-0.00423	896	-0.00379	896	-0.00354
895	0.00162	895	-0.00257	895	-0.00287	895	-0.00257	895	-0.00407	895	-0.00358	895	-0.00428	895	-0.00384	895	-0.00358
894	0.00155	894	-0.0026	894	-0.00289	894	-0.00261	894	-0.0041	894	-0.00363	894	-0.00431	894	-0.00388	894	-0.00364
893	0.00159	893	-0.00256	893	-0.00289	893	-0.00258	893	-0.0041	893	-0.00361	893	-0.00431	893	-0.00386	893	-0.00362
892	0.00157	892	-0.00261	892	-0.00289	892	-0.00262	892	-0.00414	892	-0.00366	892	-0.00432	892	-0.00389	892	-0.00364
891	0.00159	891	-0.00258	891	-0.00287	891	-0.00257	891	-0.00412	891	-0.00363	891	-0.0043	891	-0.00386	891	-0.00368
890	0.00162	890	-0.00258	890	-0.00288	890	-0.00259	890	-0.00413	890	-0.00366	890	-0.00431	890	-0.00391	890	-0.00372
889	0.00162	889	-0.00259	889	-0.00289	889	-0.00255	889	-0.00412	889	-0.00372	889	-0.00432	889	-0.00388	889	-0.00374
888	0.00166	888	-0.00259	888	-0.00289	888	-0.00258	888	-0.00417	888	-0.00374	888	-0.00433	888	-0.00389	888	-0.00376
887	0.00164	887	-0.00256	887	-0.0029	887	-0.00254	887	-0.00421	887	-0.00376	887	-0.00437	887	-0.00389	887	-0.00381
886	0.00158	886	-0.00258	886	-0.00293	886	-0.00257	886	-0.00424	886	-0.00384	886	-0.00436	886	-0.00394	886	-0.0039
885	0.00158	885	-0.00258	885	-0.00293	885	-0.00259	885	-0.00432	885	-0.00389	885	-0.00439	885	-0.00401	885	-0.00401
884	0.00157	884	-0.00258	884	-0.00294	884	-0.0026	884	-0.00431	884	-0.00394	884	-0.00441	884	-0.00401	884	-0.00405
883	0.00157	883	-0.00259	883	-0.00299	883	-0.00262	883	-0.00442	883	-0.00406	883	-0.00453	883	-0.00405	883	-0.00422
882	0.00162	882	-0.00255	882	-0.00295	882	-0.00259	882	-0.00444	882	-0.00414	882	-0.00463	882	-0.00406	882	-0.00434
881	0.00156	881	-0.00259	881	-0.00298	881	-0.00263	881	-0.00459	881	-0.00428	881	-0.00481	881	-0.00413	881	-0.00458
880	0.0016	880	-0.00255	880	-0.00298	880	-0.0026	880	-0.00457	880	-0.00447	880	-0.00491	880	-0.0042	880	-0.00478
879	0.00155	879	-0.00261	879	-0.00304	879	-0.00272	879	-0.00471	879	-0.00476	879	-0.00513	879	-0.00437	879	-0.0051
878	0.00151	878	-0.00266	878	-0.00309	878	-0.00273	878	-0.0047	878	-0.00496	878	-0.00527	878	-0.00448	878	-0.0054
877	0.00144	877	-0.00269	877	-0.0032	877	-0.00283	877	-0.00472	877	-0.00524	877	-0.00546	877	-0.00472	877	-0.00581
876	0.00146	876	-0.00271	876	-0.00326	876	-0.00287	876	-0.00462	876	-0.00541	876	-0.0056	876	-0.00488	876	-0.00605
875	0.00145	875	-0.00277	875	-0.00334	875	-0.003	875	-0.00476	875	-0.00557	875	-0.00574	875	-0.00518	875	-0.00631
874	0.00146	874	-0.0028	874	-0.0034	874	-0.00309	874	-0.00492	874	-0.00558	874	-0.00586	874	-0.00541	874	-0.00654
873	0.00152	873	-0.00279	873	-0.00344	873	-0.00309	873	-0.00496	873	-0.00553	873	-0.00591	873	-0.0056	873	-0.00661
872	0.00151	872	-0.00289	872	-0.00356	872	-0.00329	872	-0.00516	872	-0.00553	872	-0.00617	872	-0.00592	872	-0.00675
871	0.00161	871	-0.00291	871	-0.0036	871	-0.00332	871	-0.00529	871	-0.00535	871	-0.00627	871	-0.00608	871	-0.00666
870	0.00165	870	-0.00291	870	-0.0036	870	-0.00337	870	-0.00535	870	-0.00517	870	-0.00636	870	-0.00619	870	-0.00654
869	0.00171	869	-0.00295	869	-0.00366	869	-0.00344	869	-0.00544	869	-0.00496	869	-0.00646	869	-0.00634	869	-0.00641
868	0.00172	868	-0.00295	868	-0.00365	868	-0.00345	868	-0.00546	868	-0.00468	868	-0.00646	868	-0.00639	868	-0.00611
867	0.00172	867	-0.00296	867	-0.00369	867	-0.00346	867	-0.00551	867	-0.0045	867	-0.00646	867	-0.00639	867	-0.0059
866	0.00184	866	-0.00289	866	-0.00357	866	-0.00337	866	-0.00539	866	-0.0042	866	-0.00633	866	-0.00625	866	-0.00567
865	0.00187	865	-0.00284	865	-0.00352	865	-0.00329	865	-0.00529	865	-0.00407	865	-0.00621	865	-0.00611	865	-0.00541
864	0.00186	864	-0.00281	864	-0.00346	864	-0.00326	864	-0.00527	864	-0.00393	864	-0.00604	864	-0.00595	864	-0.00521
863	0.00187	863	-0.00283	863	-0.00338	863	-0.00316	863	-0.00512	863	-0.00382	863	-0.0059	863	-0.00575	863	-0.00507
862	0.00182	862	-0.00279	862	-0.00338	862	-0.00313	862	-0.00506	862	-0.00384	862	-0.0058	862	-0.00561	862	-0.00494
861	0.0018	861	-0.00279	861	-0.0033	861	-0.00302	861	-0.00489	861	-0.00376	861	-0.00558	861	-0.00538	861	-0.00477
860	0.00184	860	-0.00274	860	-0.00323	860	-0.00294	860	-0.00476	860	-0.00443	860	-0.00542	860	-0.00514	860	-0.00459
859	0.00176	859	-0.0027	859	-0.0032	859	-0.00286	859	-0.00468	859	-0.0043	859	-0.00527	859	-0.00499	859	-0.00443
858	0.00179	858	-0.00266	858	-0.00313	858	-0.00276	858	-0.00458	858	-0.00412	858	-0.00507	858	-0.00476	858	-0.0043
857	0.00176	857	-0.00263	857	-0.0031	857	-0.0027	857	-0.00451	857	-0.004	857	-0.00497	857	-0.00464	857	-0.00425
856	0.00173	856	-0.00261	856	-0.00305	856	-0.0026	856	-0.00441	856	-0.0039	856	-0.00484	856	-0.00449	856	-0.00409
855	0.00173	855	-0.00261	855	-0.00301	855	-0.00258	855	-0.00437	855	-0.00382	855	-0.00474	855	-0.00433	855	-0.00402
854	0.00171	854	-0.00262	854	-0.00299	854	-0.00251	854	-0.0043	854	-0.00377	854	-0.00466	854	-0.00425	854	-0.00394
853	0.00174	853	-0.00257	853	-0.00291	853	-0.00245	853	-0.00422	853	-0.00366	853	-0.00455	853	-0.00411	853	-0.00386
852	0.00168	852	-0.00254	852	-0.00294	852	-0.00245	852	-0.00421	852	-0.00362	852	-0.00453	852	-0.00406	852	-0.00378
851	0.00166	851	-0.00258	851	-0.00296	851	-0.00244	851	-0.0042	851	-0.00361	851	-0.00451	851	-0.00402	851	-0.00378
850	0.0017	850	-0.00251	850	-0.00287	850	-0.00236	850	-0.00412	850	-0.0035	850	-0.00445	850	-0.00393	850	-0.00372
849	0.00169	849	-0.00255	849	-0.0029	849	-0.00238	849	-0.00413	849	-0.0035	849	-0.00442	849	-0.0039	849	-0.00369
848	0.00168	848	-0.0025	848	-0.00284	848	-0.00232	848	-0.00408	848	-0.00343	848	-0.00434	848	-0.00382	848	-0.00362
847	0.00176	847	-0.00252	847	-0.00285	847	-0.00227	847	-0.00407	847	-0.00342	847	-0.00433	847	-0.0038	847	-0.00361
846	0.0017	846	-0.00247	846	-0.00282	846	-0.00223	846	-0.00402	846	-0.00335	846	-0.00428	846	-0.0037	846	-0.00359
845	0.00166	845	-0.00249	845	-0.00283	845	-0.00223	845	-0.00407	845	-0.00336	845	-0.00428	845	-0.00375	845	-0.00356
844	0.00166	844	-0.00251	844	-0.00285	844	-0.00227	844	-0.0041	844	-0.00337	844	-0.00432	844	-0.00375	844	-0.00358
843	0.00169	843	-0.00249	843	-0.00284	843	-0.00224	843	-0.00407	843	-0.00336	843	-0.00427	843	-0.00373	843	-0.00356
842	0.00166	842	-0.00249	842	-0.00282	842	-0.00222	842	-0.00403	842	-0.00336	842	-0.00426	842	-0.00371	842	-0.00357
841	0.00167	841	-0.00248	841	-0.00282	841	-0.00222	841	-0.00406	841	-0.00335	841	-0.00427	841	-0.00373	841	-0.00358
840	0.00168	840	-0.00251	840	-0.00284	840	-0.00226	840	-0.00406	840	-0.00337	840	-0.00429	840	-0.00372	840	-0.00359
839	0.0017	839	-0.00248	839	-0.00279	839	-0.00221	839	-0.00404	839	-0.00335	839	-0.00429	839	-0.00369	839	-0.00359
838	0.00173	838	-0.00243	838	-0.00278	838	-0.00218	838	-0.00402	838	-0.00332	838	-0.00421	838	-0.00364	838	-0.00359
837	0.00168	837	-0.00246	837	-0.00281	837	-0.00215	837	-0.00404	837	-0.00331	837	-0.00425	837	-0.00365	837	-0.00359
836	0.0017	836	-0.00247	836	-0.00279	836	-0.00219	836	-0.00403	836	-0.00333	836	-0.00423	836	-0.00367	836	-0.00358
835	0.00171	835	-0.00251	835	-0.00284	835	-0.00221	835	-0.0041	835	-0.00335	835	-0.00428	835	-0.00368	835	-0.00363
834	0.00172	834	-0.0024	834	-0.00275	834	-0.00212	834	-0.004	834	-0.00328	834	-0.00421	834	-0.0036	834	-0.0036
833	0.00164	833	-0.00248	833	-0.00282	833	-0.00218	833	-0.00404	833	-0.00333	833	-0.00427	833	-0.00364	833	-0.00362
832	0.00166	832	-0.00248	832	-0.00284	832	-0.00225	832	-0.00404	832	-0.00336	832	-0.00429	832	-0.00366	832	-0.00359
831	0.00165	831	-0.00248	831	-0.00283	831	-0.00219	831	-0.00406	831	-0.00335	831	-0.00427	831	-0.00365	831	-0.00367
830	0.00171	830	-0.00249	830	-0.00281	830	-0.00217	830	-0.00407	830	-0.00336	830	-0.00426	830	-0.00364	830	-0.00364
829	0.00171	829	-0.00244	829	-0.00277	829	-0.00216	829	-0.00404	829	-0.0033	829	-0.00422	829	-0.00359	829	-0.00364
828	0.00169	828	-0.00242	828	-0.00275	828	-0.00213	828	-0.00403	828	-0.00327	828	-0.00422	828	-0.00359	828	-0.00356
827	0.00169	827	-0.00247	827	-0.0028	827	-0.00217	827	-0.00408	827	-0.00333	827	-0.00426	827	-0.00362	827	-0.00363
826	0.00167	826	-0.00249	826	-0.00281	826	-0.00215	826	-0.00405	826	-0.0033	826	-0.00427	826	-0.0036	826	-0.00363
825	0.00171	825	-0.00247	825	-0.00284	825	-0.00217	825	-0.0041	825	-0.00335	825	-0.00427	825	-0.00363	825	-0.00368
824	0.00169	824	-0.00242	824	-0.00275	824	-0.00208	824	-0.004	824	-0.0033	824	-0.00423	824	-0.00361	824	-0.00363
823	0.00172	823	-0.00239	823	-0.00272	823	-0.00207	823	-0.00397	823	-0.00325	823	-0.00419	823	-0.00353	823	-0.00355
822	0.0017	822	-0.00244	822	-0.00279	822	-0.00212	822	-0.00403	822	-0.00332	822	-0.00423	822	-0.00358	822	-0.00362
821	0.00175	821	-0.00241	821	-0.00277	821	-0.00209	821	-0.00404	821	-0.00331	821	-0.00422	821	-0.00359	821	-0.0036
820	0.00171	820	-0.00238	820	-0.00275	820	-0.00211	820	-0.00404	820	-0.00329	820	-0.00424	820	-0.00358	820	-0.00363
819	0.00175	819	-0.00241	819	-0.00275	819	-0.00212	819	-0.00405	819	-0.00332	819	-0.00425	819	-0.00358	819	-0.00361
818	0.00176	818	-0.00239	818	-0.00271	818	-0.00205	818	-0.00401	818	-0.00324	818	-0.0042	818	-0.00353	818	-0.00361
817	0.00175	817	-0.00234	817	-0.00268	817	-0.00205	817	-0.004	817	-0.00327	817	-0.00422	817	-0.00351	817	-0.00353
816	0.00175	816	-0.00235	816	-0.00274	816	-0.00204	816	-0.00402	816	-0.00327	816	-0.00427	816	-0.00353	816	-0.00359
815	0.00176	815	-0.00233	815	-0.0027	815	-0.00202	815	-0.00398	815	-0.00326	815	-0.00418	815	-0.00352	815	-0.00354
814	0.00179	814	-0.00233	814	-0.00273	814	-0.00205	814	-0.00403	814	-0.00328	814	-0.00422	814	-0.00353	814	-0.00361
813	0.00182	813	-0.00228	813	-0.00266	813	-0.00195	813	-0.00396	813	-0.0032	813	-0.00417	813	-0.0035	813	-0.00361
812	0.00176	812	-0.00229	812	-0.00267	812	-0.00197	812	-0.00397	812	-0.00321	812	-0.00418	812	-0.00349	812	-0.00353
811	0.00178	811	-0.00235	811	-0.00269	811	-0.00202	811	-0.00402	811	-0.00329	811	-0.00421	811	-0.0035	811	-0.00358
810	0.00176	810	-0.00234	810	-0.00268	810	-0.00199	810	-0.00397	810	-0.00326	810	-0.00419	810	-0.00348	810	-0.00357
809	0.00177	809	-0.00238	809	-0.00272	809	-0.00204	809	-0.00402	809	-0.00333	809	-0.00423	809	-0.00353	809	-0.00361
808	0.00178	808	-0.00227	808	-0.00262	808	-0.00196	808	-0.00396	808	-0.00321	808	-0.00417	808	-0.00342	808	-0.00357
807	0.00179	807	-0.00229	807	-0.00263	807	-0.00196	807	-0.00397	807	-0.00321	807	-0.00418	807	-0.00344	807	-0.00352
806	0.00178	806	-0.00228	806	-0.00261	806	-0.00199	806	-0.00398	806	-0.00327	806	-0.00421	806	-0.00349	806	-0.00356
805	0.00175	805	-0.00225	805	-0.00262	805	-0.00195	805	-0.004	805	-0.00325	805	-0.00424	805	-0.00352	805	-0.00358
804	0.0018	804	-0.00219	804	-0.00256	804	-0.00191	804	-0.00393	804	-0.0032	804	-0.00412	804	-0.0034	804	-0.00353
803	0.00182	803	-0.00221	803	-0.0026	803	-0.00191	803	-0.00396	803	-0.00322	803	-0.00415	803	-0.00346	803	-0.00363
802	0.00182	802	-0.00225	802	-0.00258	802	-0.00188	802	-0.00397	802	-0.00326	802	-0.00416	802	-0.00342	802	-0.00354
801	0.00177	801	-0.00227	801	-0.00258	801	-0.0019	801	-0.00398	801	-0.00326	801	-0.00422	801	-0.00345	801	-0.00354
800	0.00182	800	-0.00227	800	-0.00259	800	-0.00185	800	-0.00406	800	-0.00325	800	-0.00418	800	-0.00345	800	-0.00352
799	-0.000111763	799	-0.00453	799	-0.00476	799	-0.00354	799	-0.00545	799	-0.00468	799	-0.0064	799	-0.00557	799	-0.00445
798	-0.000254855	798	-0.00468	798	-0.0048	798	-0.00365	798	-0.00553	798	-0.00479	798	-0.00655	798	-0.00566	798	-0.00453
797	-7.83801e-06	797	-0.00455	797	-0.00469	797	-0.00353	797	-0.00548	797	-0.00467	797	-0.00634	797	-0.00558	797	-0.00438
796	-0.000172617	796	-0.00468	796	-0.00482	796	-0.00357	796	-0.00561	796	-0.00474	796	-0.00652	796	-0.00559	796	-0.00457
795	-0.000152043	795	-0.00465	795	-0.00477	795	-0.00363	795	-0.00561	795	-0.00473	795	-0.00648	795	-0.00559	795	-0.00458
794	-0.000153941	794	-0.00467	794	-0.00481	794	-0.00354	794	-0.00558	794	-0.00481	794	-0.00648	794	-0.00563	794	-0.00461
793	-0.000174003	793	-0.00473	793	-0.0049	793	-0.00362	793	-0.00556	793	-0.00476	793	-0.00648	793	-0.00564	793	-0.00457
792	-0.000110018	792	-0.00462	792	-0.00478	792	-0.00356	792	-0.00549	792	-0.00469	792	-0.00641	792	-0.00556	792	-0.00446
791	-0.000158559	791	-0.00467	791	-0.00494	791	-0.00364	791	-0.00555	791	-0.00483	791	-0.00646	791	-0.00567	791	-0.00462
790	-0.000178569	790	-0.00464	790	-0.00484	790	-0.00367	790	-0.00557	790	-0.00482	790	-0.00654	790	-0.00562	790	-0.00463
789	-2.20039e-05	789	-0.00459	789	-0.00478	789	-0.00353	789	-0.00557	789	-0.00477	789	-0.00646	789	-0.00562	789	-0.00457
788	-6.77323e-05	788	-0.00467	788	-0.0048	788	-0.00358	788	-0.00556	788	-0.00478	788	-0.00644	788	-0.0056	788	-0.00453
787	-0.000110018	787	-0.00459	787	-0.00479	787	-0.00352	787	-0.00549	787	-0.00482	787	-0.00641	787	-0.00557	787	-0.00456
786	-0.000119357	786	-0.00461	786	-0.00476	786	-0.0036	786	-0.00546	786	-0.0047	786	-0.00651	786	-0.0055	786	-0.00451
785	-0.000115098	785	-0.00471	785	-0.00489	785	-0.00365	785	-0.00557	785	-0.00483	785	-0.00655	785	-0.00572	785	-0.00463
784	-3.72473e-05	784	-0.00452	784	-0.00476	784	-0.00359	784	-0.00555	784	-0.00475	784	-0.00647	784	-0.00557	784	-0.00454
783	-4.14557e-05	783	-0.00459	783	-0.00483	783	-0.00354	783	-0.00557	783	-0.00474	783	-0.00648	783	-0.00556	783	-0.00463
782	-7.09142e-05	782	-0.00448	782	-0.00483	782	-0.00358	782	-0.00553	782	-0.00473	782	-0.00645	782	-0.00554	782	-0.0046
781	-4.74092e-05	781	-0.00452	781	-0.00475	781	-0.0035	781	-0.00554	781	-0.00476	781	-0.00644	781	-0.00555	781	-0.00454
780	-7.82015e-05	780	-0.00471	780	-0.00494	780	-0.00362	780	-0.00561	780	-0.00484	780	-0.00651	780	-0.00567	780	-0.00462
779	-1.73333e-05	779	-0.00449	779	-0.00474	779	-0.0035	779	-0.00548	779	-0.00474	779	-0.00636	779	-0.00553	779	-0.00451
778	-3.037e-05	778	-0.00462	778	-0.00479	778	-0.00354	778	-0.00549	778	-0.00475	778	-0.00652	778	-0.00562	778	-0.00457
777	-7.11195e-05	777	-0.00459	777	-0.00487	777	-0.0036	777	-0.00547	777	-0.00476	777	-0.00655	777	-0.00554	777	-0.00458
776	1.44385e-05	776	-0.00454	776	-0.00476	776	-0.00359	776	-0.00545	776	-0.00471	776	-0.00642	776	-0.0055	776	-0.00452
775	-0.000111763	775	-0.00454	775	-0.00487	775	-0.00363	775	-0.00546	775	-0.00474	775	-0.00657	775	-0.00562	775	-0.00461
774	-0.000121358	774	-0.00465	774	-0.00495	774	-0.00368	774	-0.00561	774	-0.00484	774	-0.00656	774	-0.00559	774	-0.00466
773	3.94881e-05	773	-0.0046	773	-0.00477	773	-0.00359	773	-0.00546	773	-0.00466	773	-0.00645	773	-0.00554	773	-0.00454
772	-7.76884e-05	772	-0.0046	772	-0.00488	772	-0.00365	772	-0.00562	772	-0.00477	772	-0.00655	772	-0.00559	772	-0.00468
771	-2.5494e-05	771	-0.00458	771	-0.00481	771	-0.0035	771	-0.00555	771	-0.00481	771	-0.00648	771	-0.00553	771	-0.00461
770	-8.36926e-05	770	-0.00453	770	-0.00487	770	-0.00358	770	-0.00555	770	-0.00468	770	-0.0065	770	-0.00556	770	-0.0046
769	-9.21087e-05	769	-0.00456	769	-0.00477	769	-0.00353	769	-0.00556	769	-0.00478	769	-0.00645	769	-0.00551	769	-0.00456
768	-6.142e-05	768	-0.00459	768	-0.00493	768	-0.00362	768	-0.00553	768	-0.00481	768	-0.00649	768	-0.00559	768	-0.0046
767	-5.97779e-05	767	-0.00459	767	-0.00482	767	-0.00351	767	-0.00545	767	-0.00468	767	-0.00649	767	-0.00549	767	-0.00455
766	4.78863e-06	766	-0.0046	766	-0.00483	766	-0.00348	766	-0.00549	766	-0.00476	766	-0.00648	766	-0.00549	766	-0.0045
765	-1.86164e-05	765	-0.00458	765	-0.00482	765	-0.00353	765	-0.00547	765	-0.00473	765	-0.00652	765	-0.00555	765	-0.00457
764	-5.53641e-05	764	-0.00458	764	-0.00479	764	-0.00352	764	-0.00547	764	-0.00473	764	-0.00654	764	-0.00546	764	-0.00457
763	-8.67716e-05	763	-0.00462	763	-0.00487	763	-0.00355	763	-0.00559	763	-0.00481	763	-0.00648	763	-0.00552	763	-0.00465
762	-1.73848e-05	762	-0.00455	762	-0.00487	762	-0.0035	762	-0.0055	762	-0.00474	762	-0.00648	762	-0.00556	762	-0.00456
761	-1.3792e-05	761	-0.00454	761	-0.00479	761	-0.00349	761	-0.00539	761	-0.00469	761	-0.00641	761	-0.00551	761	-0.00458
760	-5.59287e-05	760	-0.00461	760	-0.00482	760	-0.00355	760	-0.00552	760	-0.00469	760	-0.00651	760	-0.00551	760	-0.00451
759	1.35147e-05	759	-0.00442	759	-0.0049	759	-0.0035	759	-0.00547	759	-0.00481	759	-0.00647	759	-0.00553	759	-0.00458
758	-1.9643e-05	758	-0.00452	758	-0.00481	758	-0.00354	758	-0.00548	758	-0.0047	758	-0.00654	758	-0.00556	758	-0.00456
757	-4.40732e-05	757	-0.00456	757	-0.00481	757	-0.00354	757	-0.00552	757	-0.00481	757	-0.00653	757	-0.0056	757	-0.00463
756	-1.31945e-06	756	-0.00447	756	-0.0048	756	-0.00349	756	-0.00548	756	-0.00475	756	-0.00647	756	-0.00557	756	-0.0046
755	5.37587e-05	755	-0.00446	755	-0.00479	755	-0.00351	755	-0.0055	755	-0.00473	755	-0.00651	755	-0.00556	755	-0.00455
754	-6.97339e-05	754	-0.00456	754	-0.0049	754	-0.00356	754	-0.00551	754	-0.00485	754	-0.0066	754	-0.00561	754	-0.00466
753	3.4098e-05	753	-0.00454	753	-0.00476	753	-0.00351	753	-0.00544	753	-0.00472	753	-0.00649	753	-0.00559	753	-0.00454
752	-5.96752e-05	752	-0.00455	752	-0.00483	752	-0.00357	752	-0.00554	752	-0.00477	752	-0.00655	752	-0.00561	752	-0.00461
751	-1.333e-05	751	-0.00459	751	-0.00486	751	-0.00355	751	-0.00548	751	-0.00474	751	-0.00654	751	-0.00556	751	-0.00462
750	-2.90356e-05	750	-0.00456	750	-0.00488	750	-0.00352	750	-0.00552	750	-0.00482	750	-0.00656	750	-0.00555	750	-0.00465
749	-0.000137727	749	-0.0045	749	-0.00486	749	-0.00359	749	-0.00557	749	-0.00479	749	-0.00659	749	-0.00558	749	-0.00464
748	-4.29642e-06	748	-0.00447	748	-0.00477	748	-0.00346	748	-0.00541	748	-0.00468	748	-0.00647	748	-0.00548	748	-0.00455
747	3.68187e-05	747	-0.00444	747	-0.00472	747	-0.0035	747	-0.00535	747	-0.00469	747	-0.00641	747	-0.00547	747	-0.00448
746	2.50638e-05	746	-0.00456	746	-0.00485	746	-0.00355	746	-0.00552	746	-0.00478	746	-0.00646	746	-0.00555	746	-0.00463
745	3.71062e-06	745	-0.00456	745	-0.00488	745	-0.00347	745	-0.00553	745	-0.00476	745	-0.00642	745	-0.00554	745	-0.00458
744	2.22407e-05	744	-0.0045	744	-0.00476	744	-0.00348	744	-0.00544	744	-0.00475	744	-0.00643	744	-0.00546	744	-0.00456
743	-1.35866e-05	743	-0.00453	743	-0.00488	743	-0.00351	743	-0.00543	743	-0.00479	743	-0.00649	743	-0.00552	743	-0.00455
742	5.71981e-05	742	-0.00452	742	-0.00486	742	-0.00352	742	-0.00548	742	-0.00483	742	-0.00641	742	-0.00552	742	-0.00451
741	6.32042e-05	741	-0.00449	741	-0.00483	741	-0.00344	741	-0.00544	741	-0.00478	741	-0.00647	741	-0.00546	741	-0.0045
740	8.95401e-05	740	-0.00442	740	-0.00474	740	-0.00338	740	-0.00541	740	-0.00466	740	-0.00644	740	-0.00547	740	-0.00454
739	2.25487e-05	739	-0.00453	739	-0.00486	739	-0.0034	739	-0.00548	739	-0.00476	739	-0.00643	739	-0.0055	739	-0.00455
738	9.05155e-05	738	-0.00447	738	-0.00478	738	-0.00348	738	-0.00545	738	-0.00476	738	-0.0065	738	-0.00553	738	-0.00461
737	0.000163525	737	-0.00444	737	-0.00472	737	-0.00341	737	-0.00545	737	-0.00461	737	-0.00642	737	-0.00539	737	-0.00446
736	7.32662e-05	736	-0.00447	736	-0.00478	736	-0.00345	736	-0.00549	736	-0.00472	736	-0.0065	736	-0.00548	736	-0.00452
735	5.19108e-05	735	-0.00445	735	-0.00475	735	-0.00348	735	-0.00542	735	-0.00465	735	-0.00642	735	-0.00543	735	-0.00455
734	7.97859e-05	734	-0.00447	734	-0.00481	734	-0.00343	734	-0.00543	734	-0.00473	734	-0.00648	734	-0.00548	734	-0.00457
733	0.000117623	733	-0.0044	733	-0.00473	733	-0.0034	733	-0.00542	733	-0.00469	733	-0.00643	733	-0.00543	733	-0.00449
732	0.000152896	732	-0.00443	732	-0.00471	732	-0.00339	732	-0.00534	732	-0.00457	732	-0.00638	732	-0.00544	732	-0.00453
731	0.000140779	731	-0.00446	731	-0.00474	731	-0.00337	731	-0.00535	731	-0.00464	731	-0.00639	731	-0.00548	731	-0.00449
730	0.000218522	730	-0.00447	730	-0.00475	730	-0.00337	730	-0.00542	730	-0.00469	730	-0.00642	730	-0.0055	730	-0.00456
729	0.000148686	729	-0.00453	729	-0.00473	729	-0.00335	729	-0.00542	729	-0.00474	729	-0.00634	729	-0.00549	729	-0.00454
728	6.51551e-05	728	-0.00444	728	-0.00478	728	-0.00342	728	-0.00546	728	-0.00474	728	-0.0064	728	-0.00552	728	-0.00452
727	0.000173384	727	-0.00453	727	-0.00473	727	-0.0034	727	-0.00545	727	-0.00473	727	-0.00636	727	-0.00546	727	-0.00451
726	0.000112181	726	-0.00446	726	-0.00474	726	-0.00337	726	-0.00543	726	-0.00464	726	-0.00639	726	-0.00548	726	-0.00454
725	0.00019454	725	-0.00443	725	-0.00469	725	-0.00336	725	-0.00537	725	-0.00469	725	-0.00636	725	-0.00541	725	-0.00449
724	0.000170765	724	-0.00437	724	-0.00469	724	-0.00337	724	-0.00538	724	-0.0047	724	-0.00638	724	-0.00542	724	-0.00445
723	0.000243172	723	-0.00437	723	-0.00466	723	-0.00332	723	-0.00539	723	-0.00468	723	-0.0064	723	-0.00543	723	-0.00444
722	0.000238653	722	-0.00435	722	-0.00468	722	-0.00335	722	-0.00536	722	-0.00468	722	-0.00638	722	-0.00543	722	-0.00452
721	0.000287906	721	-0.00432	721	-0.00465	721	-0.00329	721	-0.00531	721	-0.00464	721	-0.00632	721	-0.00539	721	-0.00448
720	0.000325556	720	-0.00429	720	-0.00457	720	-0.00324	720	-0.00529	720	-0.00466	720	-0.00635	720	-0.00535	720	-0.00445
719	0.000211281	719	-0.00444	719	-0.00471	719	-0.00337	719	-0.0054	719	-0.00473	719	-0.00641	719	-0.00543	719	-0.00448
718	0.000259298	718	-0.00437	718	-0.00473	718	-0.0033	718	-0.00543	718	-0.00465	718	-0.00644	718	-0.00544	718	-0.00454
717	0.000308554	717	-0.00436	717	-0.00461	717	-0.00328	717	-0.00539	717	-0.00462	717	-0.00634	717	-0.00543	717	-0.00447
716	0.000363928	716	-0.00437	716	-0.00463	716	-0.00335	716	-0.00542	716	-0.0047	716	-0.00637	716	-0.0054	716	-0.00459
715	0.000353449	715	-0.00438	715	-0.00467	715	-0.00328	715	-0.00542	715	-0.00466	715	-0.00645	715	-0.00546	715	-0.00459
714	0.00032648	714	-0.00434	714	-0.00465	714	-0.00334	714	-0.00541	714	-0.00468	714	-0.0064	714	-0.00542	714	-0.00457
713	0.000300079	713	-0.00432	713	-0.00468	713	-0.00332	713	-0.00537	713	-0.00475	713	-0.00647	713	-0.0055	713	-0.00462
712	0.000443355	712	-0.00423	712	-0.0046	712	-0.00328	712	-0.00537	712	-0.00468	712	-0.00641	712	-0.00547	712	-0.00463
711	0.000434106	711	-0.00429	711	-0.00465	711	-0.00332	711	-0.00541	711	-0.00471	711	-0.0064	711	-0.00549	711	-0.00467
710	0.000452038	710	-0.00421	710	-0.00457	710	-0.00332	710	-0.0054	710	-0.00476	710	-0.00645	710	-0.00546	710	-0.00474
709	0.000444537	709	-0.00421	709	-0.00458	709	-0.00325	709	-0.00538	709	-0.00478	709	-0.0065	709	-0.00553	709	-0.00476
708	0.000509589	708	-0.00421	708	-0.0046	708	-0.00326	708	-0.0054	708	-0.00478	708	-0.00653	708	-0.00552	708	-0.00482
707	0.000535644	707	-0.00416	707	-0.00448	707	-0.00325	707	-0.00534	707	-0.00471	707	-0.00647	707	-0.00549	707	-0.0048
706	0.000571773	706	-0.00419	706	-0.00454	706	-0.00325	706	-0.00535	706	-0.00477	706	-0.0065	706	-0.00555	706	-0.00483
705	0.000622298	705	-0.00408	705	-0.00449	705	-0.00315	705	-0.00532	705	-0.00474	705	-0.00648	705	-0.00555	705	-0.00476
704	0.000587192	704	-0.00408	704	-0.00451	704	-0.00318	704	-0.00535	704	-0.00468	704	-0.00649	704	-0.00549	704	-0.00478
703	0.000681465	703	-0.004	703	-0.00445	703	-0.00309	703	-0.00526	703	-0.00468	703	-0.00642	703	-0.00546	703	-0.00472
702	0.00066008	702	-0.00399	702	-0.00444	702	-0.00309	702	-0.00522	702	-0.00458	702	-0.00638	702	-0.0054	702	-0.00468
701	0.000679512	701	-0.00398	701	-0.00444	701	-0.003	701	-0.0052	701	-0.0046	701	-0.00632	701	-0.00535	701	-0.00465
700	0.000778021	700	-0.0039	700	-0.00426	700	-0.003	700	-0.00512	700	-0.00448	700	-0.00628	700	-0.00533	700	-0.0046
699	0.000693906	699	-0.00393	699	-0.00432	699	-0.00303	699	-0.00512	699	-0.00464	699	-0.00626	699	-0.00531	699	-0.0046
698	0.000852483	698	-0.00392	698	-0.00429	698	-0.003	698	-0.00511	698	-0.00454	698	-0.00623	698	-0.00534	698	-0.00461
697	0.000831244	697	-0.00384	697	-0.00428	697	-0.00299	697	-0.00511	697	-0.00457	697	-0.00626	697	-0.00533	697	-0.00462
696	0.00093524	696	-0.00375	696	-0.00413	696	-0.00285	696	-0.00495	696	-0.0044	696	-0.00615	696	-0.0052	696	-0.00452
695	0.000903452	695	-0.00377	695	-0.00413	695	-0.00287	695	-0.00504	695	-0.00448	695	-0.00621	695	-0.00526	695	-0.00457
694	0.000975724	694	-0.00365	694	-0.00405	694	-0.0028	694	-0.00498	694	-0.00442	694	-0.00614	694	-0.00519	694	-0.00452
693	0.0011	693	-0.00354	693	-0.00394	693	-0.0027	693	-0.00486	693	-0.00428	693	-0.00604	693	-0.0051	693	-0.00449
692	0.00117	692	-0.00344	692	-0.00394	692	-0.0026	692	-0.00485	692	-0.0043	692	-0.00604	692	-0.00509	692	-0.0045
691	0.00129	691	-0.00335	691	-0.00379	691	-0.00252	691	-0.00479	691	-0.00421	691	-0.00595	691	-0.00505	691	-0.0044
690	0.00136	690	-0.00328	690	-0.00383	690	-0.0025	690	-0.0048	690	-0.00419	690	-0.00592	690	-0.00512	690	-0.00449
689	0.00146	689	-0.00322	689	-0.0037	689	-0.00244	689	-0.00475	689	-0.00417	689	-0.00596	689	-0.00508	689	-0.00446
688	0.00158	688	-0.00309	688	-0.00355	688	-0.0023	688	-0.00461	688	-0.00408	688	-0.00591	688	-0.00499	688	-0.00439
687	0.00173	687	-0.00291	687	-0.00345	687	-0.00218	687	-0.0045	687	-0.00401	687	-0.00585	687	-0.00494	687	-0.00439
686	0.00183	686	-0.00282	686	-0.00338	686	-0.00213	686	-0.00444	686	-0.00399	686	-0.00583	686	-0.0049	686	-0.00438
685	0.00198	685	-0.00275	685	-0.00331	685	-0.00212	685	-0.00447	685	-0.00399	685	-0.0059	685	-0.00499	685	-0.00449
684	0.00213	684	-0.00255	684	-0.00315	684	-0.00192	684	-0.00433	684	-0.00391	684	-0.00577	684	-0.0049	684	-0.00444
683	0.00236	683	-0.00233	683	-0.00288	683	-0.00175	683	-0.00415	683	-0.00373	683	-0.00562	683	-0.00482	683	-0.00438
682	0.00256	682	-0.00213	682	-0.00273	682	-0.00158	682	-0.00404	682	-0.00371	682	-0.00556	682	-0.00477	682	-0.00431
681	0.0028	681	-0.00192	681	-0.00251	681	-0.00136	681	-0.00389	681	-0.00354	681	-0.00546	681	-0.00469	681	-0.00433
680	0.00299	680	-0.00171	680	-0.00238	680	-0.00126	680	-0.00387	680	-0.00356	680	-0.00549	680	-0.0047	680	-0.00433
679	0.00329	679	-0.00139	679	-0.00206	679	-0.00103	679	-0.00365	679	-0.00333	679	-0.00531	679	-0.00459	679	-0.00427
678	0.0036	678	-0.00113	678	-0.00187	678	-0.000892407	678	-0.00345	678	-0.00318	678	-0.00521	678	-0.0045	678	-0.00428
677	0.00395	677	-0.0007979	677	-0.00159	677	-0.000641395	677	-0.00327	677	-0.00306	677	-0.00508	677	-0.00442	677	-0.00424
676	0.00437	676	-0.000460526	676	-0.00124	676	-0.000348441	676	-0.00304	676	-0.00282	676	-0.00495	676	-0.00427	676	-0.00415
675	0.00481	675	-8.40177e-05	675	-0.000999624	675	-8.14296e-05	675	-0.00275	675	-0.00272	675	-0.00483	675	-0.00426	675	-0.00418
674	0.00525	674	0.000352658	674	-0.000538097	674	0.000295097	674	-0.00247	674	-0.00243	674	-0.00464	674	-0.00408	674	-0.00409
673	0.00576	673	0.000802118	673	-0.000151637	673	0.000624015	673	-0.0022	673	-0.00231	673	-0.0045	673	-0.00398	673	-0.00409
672	0.00628	672	0.00124	672	0.000153723	672	0.000872638	672	-0.00198	672	-0.00211	672	-0.00445	672	-0.00399	672	-0.00417
671	0.0069	671	0.00185	671	0.000665371	671	0.00136	671	-0.00161	671	-0.00184	671	-0.00421	671	-0.00382	671	-0.00407
670	0.00761	670	0.00251	670	0.00127	670	0.00187	670	-0.00121	670	-0.00151	670	-0.00398	670	-0.0037	670	-0.00399
669	0.00829	669	0.00311	669	0.00174	669	0.00227	669	-0.000922062	669	-0.00131	669	-0.00391	669	-0.00365	669	-0.00403
668	0.00911	668	0.0039	668	0.00238	668	0.00282	668	-0.000374512	668	-0.000956726	668	-0.00362	668	-0.00348	668	-0.00393
667	0.01005	667	0.00478	667	0.00315	667	0.00356	667	0.000158347	667	-0.000474903	667	-0.00324	667	-0.00326	667	-0.00378
666	0.01104	666	0.00557	666	0.00381	666	0.00409	666	0.000600607	666	-0.000173557	666	-0.00308	666	-0.00316	666	-0.00379
665	0.01211	665	0.00662	665	0.00469	665	0.00487	665	0.00119	665	0.00032468	665	-0.00272	665	-0.00292	665	-0.00371
664	0.01335	664	0.00773	664	0.00569	664	0.00576	664	0.00194	664	0.000927734	664	-0.00232	664	-0.00264	664	-0.00354
663	0.01466	663	0.00892	663	0.00665	663	0.00662	663	0.00265	663	0.00145	663	-0.00196	663	-0.0024	663	-0.00354
662	0.01612	662	0.01015	662	0.00765	662	0.00748	662	0.0033	662	0.00192	662	-0.00165	662	-0.00221	662	-0.00349
661	0.01762	661	0.01157	661	0.00881	661	0.00854	661	0.00413	661	0.00255	661	-0.00121	661	-0.00197	661	-0.00344
660	0.01932	660	0.01315	660	0.01024	660	0.0098	660	0.00516	660	0.00332	660	-0.000642429	660	-0.00153	660	-0.00322
659	0.02119	659	0.01484	659	0.01161	659	0.011	659	0.00618	659	0.00412	659	-0.000123614	659	-0.00121	659	-0.00309
658	0.02317	658	0.01668	658	0.01316	658	0.01232	658	0.00725	658	0.00492	658	0.000457439	658	-0.000813197	658	-0.00301
657	0.02533	657	0.01861	657	0.01476	657	0.01376	657	0.00837	657	0.00576	657	0.000996224	657	-0.000503087	657	-0.00285
656	0.02771	656	0.02073	656	0.01654	656	0.01532	656	0.00966	656	0.00669	656	0.0017	656	-5.37359e-05	656	-0.00273
655	0.03031	655	0.02293	655	0.01838	655	0.01693	655	0.01093	655	0.0076	655	0.00228	655	0.000371985	655	-0.00264
654	0.03296	654	0.02544	654	0.02042	654	0.01874	654	0.01235	654	0.00869	654	0.00305	654	0.00078967	654	-0.00256
653	0.03596	653	0.02814	653	0.02271	653	0.02076	653	0.01401	653	0.00994	653	0.00398	653	0.00131	653	-0.00231
652	0.03929	652	0.03117	652	0.02528	652	0.02304	652	0.01587	652	0.01137	652	0.005	652	0.00196	652	-0.00203
651	0.04274	651	0.0343	651	0.02782	651	0.02527	651	0.01768	651	0.01275	651	0.00595	651	0.00261	651	-0.00179
650	0.04633	650	0.03756	650	0.03057	650	0.02772	650	0.01967	650	0.01423	650	0.00702	650	0.00326	650	-0.00153
649	0.05028	649	0.04111	649	0.03349	649	0.03032	649	0.02174	649	0.01583	649	0.00812	649	0.00399	649	-0.00129
648	0.05442	648	0.04476	648	0.03658	648	0.03303	648	0.02394	648	0.01752	648	0.00925	648	0.00466	648	-0.00101
647	0.05877	647	0.0487	647	0.03985	647	0.03595	647	0.02624	647	0.01928	647	0.01048	647	0.00552	647	-0.000707353
646	0.06345	646	0.05285	646	0.04332	646	0.03904	646	0.02875	646	0.02132	646	0.01188	646	0.00644	646	-0.000333852
645	0.06842	645	0.0573	645	0.04707	645	0.04232	645	0.03151	645	0.02343	645	0.01332	645	0.00734	645	7.98656e-05
644	0.07356	644	0.06192	644	0.051	644	0.04575	644	0.03431	644	0.02558	644	0.01487	644	0.00831	644	0.000467053
643	0.07896	643	0.06669	643	0.05497	643	0.04934	643	0.0372	643	0.02782	643	0.01643	643	0.00937	643	0.000935153
642	0.08454	642	0.07171	642	0.05922	642	0.05308	642	0.04027	642	0.03018	642	0.01811	642	0.01045	642	0.00138
641	0.09022	641	0.07684	641	0.06354	641	0.05693	641	0.04339	641	0.0326	641	0.01983	641	0.01156	641	0.00185
640	0.09626	640	0.0822	640	0.0681	640	0.06097	640	0.04674	640	0.03522	640	0.02168	640	0.01281	640	0.00232
639	0.10251	639	0.08787	639	0.0729	639	0.06523	639	0.05023	639	0.03796	639	0.02366	639	0.01409	639	0.00293
638	0.10893	638	0.09351	638	0.07777	638	0.06958	638	0.0538	638	0.04086	638	0.02572	638	0.01553	638	0.00351
637	0.11541	637	0.09935	637	0.08277	637	0.07406	637	0.05758	637	0.04376	637	0.0278	637	0.0169	637	0.00415
636	0.1221	636	0.10541	636	0.08795	636	0.0787	636	0.06137	636	0.04678	636	0.03002	636	0.01841	636	0.00486
635	0.12869	635	0.11139	635	0.09307	635	0.08331	635	0.06526	635	0.0498	635	0.0322	635	0.01983	635	0.00543
634	0.13567	634	0.11758	634	0.09841	634	0.08821	634	0.06936	634	0.05311	634	0.03467	634	0.02155	634	0.0063
633	0.14272	633	0.12404	633	0.10403	633	0.09327	633	0.07362	633	0.05647	633	0.03726	633	0.0233	633	0.00711
632	0.14979	632	0.13041	632	0.10967	632	0.09834	632	0.07791	632	0.06002	632	0.03983	632	0.02506	632	0.00792
631	0.15704	631	0.13697	631	0.11537	631	0.10352	631	0.08234	631	0.06361	631	0.04247	631	0.02693	631	0.00883
630	0.16431	630	0.14373	630	0.12119	630	0.10885	630	0.08691	630	0.06739	630	0.04533	630	0.02889	630	0.00983
629	0.17163	629	0.15034	629	0.12704	629	0.11408	629	0.09144	629	0.07108	629	0.04808	629	0.0308	629	0.01069
628	0.17908	628	0.15724	628	0.13313	628	0.11969	628	0.0963	628	0.0751	628	0.05117	628	0.03297	628	0.01182
627	0.18653	627	0.16418	627	0.13929	627	0.12543	627	0.10132	627	0.07923	627	0.05438	627	0.03532	627	0.01304
626	0.19398	626	0.17104	626	0.14541	626	0.13106	626	0.1063	626	0.08339	626	0.05759	626	0.03758	626	0.01424
625	0.2015	625	0.17799	625	0.15169	625	0.13688	625	0.11135	625	0.08763	625	0.06076	625	0.03996	625	0.0155
624	0.20908	624	0.18506	624	0.15805	624	0.1428	624	0.11658	624	0.09201	624	0.06428	624	0.04247	624	0.01681
623	0.21681	623	0.19222	623	0.16452	623	0.14887	623	0.12193	623	0.09653	623	0.06784	623	0.04515	623	0.01831
622	0.22446	622	0.19942	622	0.17108	622	0.155	622	0.12738	622	0.10117	622	0.0715	622	0.0478	622	0.01985
621	0.23213	621	0.20658	621	0.17759	621	0.16114	621	0.1329	621	0.10588	621	0.07521	621	0.05059	621	0.02137
620	0.23963	620	0.21368	620	0.18412	620	0.1673	620	0.1384	620	0.11065	620	0.07898	620	0.05341	620	0.02295
619	0.24721	619	0.22081	619	0.19068	619	0.17354	619	0.14403	619	0.1155	619	0.08291	619	0.05635	619	0.0247
618	0.25478	618	0.22806	618	0.19737	618	0.17989	618	0.14988	618	0.12053	618	0.08694	618	0.05942	618	0.0265
617	0.26232	617	0.23521	617	0.20401	617	0.18628	617	0.15566	617	0.12561	617	0.09111	617	0.06256	617	0.02839
616	0.26958	616	0.24222	616	0.21055	616	0.1925	616	0.16147	616	0.13064	616	0.09521	616	0.06575	616	0.0303
615	0.27684	615	0.24918	615	0.21711	615	0.19885	615	0.16731	615	0.13585	615	0.09948	615	0.06902	615	0.03229
614	0.28394	614	0.25601	614	0.22366	614	0.20514	614	0.17311	614	0.14102	614	0.10377	614	0.07238	614	0.03442
613	0.29078	613	0.26262	613	0.23004	613	0.21132	613	0.1789	613	0.14615	613	0.10804	613	0.07583	613	0.03659
612	0.29742	612	0.26914	612	0.23625	612	0.21742	612	0.18467	612	0.15122	612	0.11244	612	0.07927	612	0.03881
611	0.30381	611	0.27541	611	0.24242	611	0.22345	611	0.19038	611	0.15639	611	0.11681	611	0.08276	611	0.04111
610	0.30991	610	0.28141	610	0.24826	610	0.22924	610	0.19586	610	0.1615	610	0.12102	610	0.08616	610	0.04335
609	0.31568	609	0.28718	609	0.25404	609	0.23497	609	0.20142	609	0.16661	609	0.12542	609	0.08976	609	0.04579
608	0.32117	608	0.29277	608	0.25963	608	0.24055	608	0.20681	608	0.17162	608	0.12978	608	0.09338	608	0.04827
607	0.32639	607	0.29796	607	0.26499	607	0.2459	607	0.21202	607	0.17639	607	0.13407	607	0.09699	607	0.05078
606	0.33119	606	0.30292	606	0.27017	606	0.25105	606	0.21719	606	0.18119	606	0.13832	606	0.10054	606	0.05331
605	0.3357	605	0.30753	605	0.27495	605	0.25597	605	0.22204	605	0.18589	605	0.14249	605	0.10403	605	0.05585
604	0.33975	604	0.31181	604	0.27951	604	0.26061	604	0.22668	604	0.19028	604	0.14651	604	0.10755	604	0.05837
603	0.34396	603	0.31596	603	0.28394	603	0.26517	603	0.23153	603	0.19471	603	0.1506	603	0.1113	603	0.06127
602	0.34739	602	0.31971	602	0.2881	602	0.2695	602	0.23605	602	0.19907	602	0.15486	602	0.11493	602	0.06393
601	0.35056	601	0.32309	601	0.29199	601	0.27346	601	0.24014	601	0.20309	601	0.15864	601	0.1184	601	0.06659
600	0.35339	600	0.32633	600	0.29561	600	0.27728	600	0.24419	600	0.20709	600	0.1625	600	0.12179	600	0.06932
599	0.35598	599	0.32926	599	0.29898	599	0.28094	599	0.24796	599	0.21096	599	0.16624	599	0.12525	599	0.07198
598	0.35825	598	0.33194	598	0.30219	598	0.28434	598	0.25155	598	0.21466	598	0.16982	598	0.12856	598	0.07467
597	0.36029	597	0.33438	597	0.30506	597	0.28749	597	0.25492	597	0.21814	597	0.17337	597	0.1319	597	0.07741
596	0.36206	596	0.33656	596	0.30772	596	0.29038	596	0.25818	596	0.2215	596	0.17674	596	0.13511	596	0.08008
595	0.36374	595	0.33862	595	0.31033	595	0.2933	595	0.26128	595	0.22479	595	0.18009	595	0.13838	595	0.0829
594	0.3652	594	0.34041	594	0.31262	594	0.2958	594	0.26413	594	0.22786	594	0.18327	594	0.14145	594	0.08564
593	0.36646	593	0.34208	593	0.31484	593	0.29832	593	0.26697	593	0.23087	593	0.18649	593	0.14464	593	0.08848
592	0.3675	592	0.34348	592	0.31676	592	0.30053	592	0.26952	592	0.23373	592	0.18949	592	0.14766	592	0.09121
591	0.36841	591	0.34478	591	0.31856	591	0.30265	591	0.27194	591	0.23649	591	0.19239	591	0.15064	591	0.09398
590	0.36918	590	0.34597	590	0.32023	590	0.30458	590	0.27421	590	0.23909	590	0.19523	590	0.15356	590	0.09672
589	0.36984	589	0.34699	589	0.32178	589	0.30643	589	0.27639	589	0.2416	589	0.19803	589	0.15646	589	0.09953
588	0.37055	588	0.34803	588	0.32333	588	0.3082	588	0.2786	588	0.2442	588	0.20086	588	0.15947	588	0.10241
587	0.37101	587	0.34876	587	0.32452	587	0.3097	587	0.28044	587	0.24634	587	0.2034	587	0.16223	587	0.10516
586	0.37145	586	0.3496	586	0.3258	586	0.31129	586	0.2824	586	0.24876	586	0.2061	586	0.16515	586	0.10813
585	0.37177	585	0.35029	585	0.32698	585	0.31271	585	0.28425	585	0.251	585	0.20869	585	0.16801	585	0.11108
584	0.37203	584	0.35085	584	0.32795	584	0.31402	584	0.28594	584	0.2531	584	0.21126	584	0.17084	584	0.11403
583	0.37226	583	0.3514	583	0.32894	583	0.3153	583	0.28761	583	0.25519	583	0.21373	583	0.17364	583	0.11702
582	0.37247	582	0.35182	582	0.32988	582	0.31639	582	0.28908	582	0.25707	582	0.21607	582	0.17638	582	0.12
581	0.37251	581	0.35224	581	0.33068	581	0.31749	581	0.29064	581	0.25903	581	0.21852	581	0.17916	581	0.12298
580	0.37261	580	0.35265	580	0.33145	580	0.3185	580	0.29204	580	0.2609	580	0.22089	580	0.18193	580	0.12603
579	0.37282	579	0.35287	579	0.33207	579	0.31937	579	0.29337	579	0.26268	579	0.22313	579	0.1846	579	0.1291
578	0.37277	578	0.35316	578	0.33284	578	0.32035	578	0.29468	578	0.26447	578	0.22543	578	0.18737	578	0.13221
577	0.37277	577	0.35338	577	0.33338	577	0.32117	577	0.29597	577	0.26613	577	0.22766	577	0.19006	577	0.13528
576	0.37282	576	0.35363	576	0.33405	576	0.32207	576	0.29732	576	0.2679	576	0.22993	576	0.19283	576	0.13848
575	0.37281	575	0.35381	575	0.33459	575	0.32283	575	0.29844	575	0.2695	575	0.23211	575	0.19553	575	0.14161
574	0.37276	574	0.35406	574	0.33515	574	0.32362	574	0.29968	574	0.27123	574	0.23441	574	0.19834	574	0.14491
573	0.37274	573	0.35427	573	0.33571	573	0.32446	573	0.30084	573	0.27293	573	0.23662	573	0.20114	573	0.14826
572	0.37276	572	0.35451	572	0.33621	572	0.32513	572	0.30201	572	0.2746	572	0.23889	572	0.2039	572	0.15161
571	0.37275	571	0.35467	571	0.33664	571	0.32588	571	0.30311	571	0.27621	571	0.24105	571	0.2067	571	0.15499
570	0.37268	570	0.35482	570	0.33716	570	0.3266	570	0.30427	570	0.27782	570	0.24329	570	0.20945	570	0.15846
569	0.37272	569	0.35494	569	0.33767	569	0.32729	569	0.30536	569	0.27944	569	0.2455	569	0.21212	569	0.16179
568	0.37265	568	0.35507	568	0.3381	568	0.32793	568	0.30639	568	0.281	568	0.24773	568	0.21503	568	0.16538
567	0.3725	567	0.35504	567	0.33847	567	0.32842	567	0.30729	567	0.2825	567	0.24981	567	0.21769	567	0.1688
566	0.37237	566	0.35513	566	0.33876	566	0.32894	566	0.30842	566	0.28407	566	0.25206	566	0.22054	566	0.17235
565	0.37226	565	0.35521	565	0.33914	565	0.32972	565	0.30943	565	0.2857	565	0.25429	565	0.22345	565	0.17598
564	0.37205	564	0.35521	564	0.33946	564	0.3303	564	0.31039	564	0.28727	564	0.25647	564	0.22628	564	0.17958
563	0.37168	563	0.3551	563	0.33971	563	0.33074	563	0.31134	563	0.2887	563	0.25867	563	0.22913	563	0.18321
562	0.37142	562	0.35498	562	0.33998	562	0.33123	562	0.31224	562	0.29016	562	0.26085	562	0.23197	562	0.18685
561	0.37104	561	0.35481	561	0.34013	561	0.3316	561	0.31313	561	0.29156	561	0.26295	561	0.23476	561	0.19048
560	0.37041	560	0.35443	560	0.3402	560	0.33186	560	0.31389	560	0.2929	560	0.2651	560	0.23772	560	0.19436
559	0.36979	559	0.35408	559	0.34022	559	0.3322	559	0.31467	559	0.2943	559	0.26726	559	0.24061	559	0.19803
558	0.36901	558	0.35354	558	0.34016	558	0.33237	558	0.31531	558	0.29558	558	0.26927	558	0.24334	558	0.20165
557	0.36809	557	0.35292	557	0.34001	557	0.3324	557	0.31594	557	0.29677	557	0.27119	557	0.24603	557	0.20526
556	0.36709	556	0.35223	556	0.33973	556	0.33248	556	0.31643	556	0.29791	556	0.27311	556	0.24871	556	0.20887
555	0.36598	555	0.35149	555	0.33942	555	0.33248	555	0.31691	555	0.29901	555	0.275	555	0.25137	555	0.21253
554	0.36469	554	0.35045	554	0.33892	554	0.3323	554	0.31727	554	0.30005	554	0.27683	554	0.25397	554	0.21608
553	0.36328	553	0.34941	553	0.33831	553	0.33202	553	0.31753	553	0.30101	553	0.27857	553	0.25647	553	0.21957
552	0.36172	552	0.34822	552	0.33769	552	0.33168	552	0.31777	552	0.30195	552	0.2802	552	0.25901	552	0.22313
551	0.36004	551	0.34693	551	0.33687	551	0.33119	551	0.31787	551	0.30264	551	0.28186	551	0.26144	551	0.22653
550	0.35833	550	0.34558	550	0.33602	550	0.33068	550	0.31793	550	0.30336	550	0.28344	550	0.26385	550	0.22995
549	0.3564	549	0.34398	549	0.33497	549	0.33001	549	0.31778	549	0.30396	549	0.28484	549	0.26612	549	0.23327
548	0.3544	548	0.3424	548	0.33393	548	0.32931	548	0.31765	548	0.30452	548	0.28626	548	0.26836	548	0.23654
547	0.35218	547	0.34062	547	0.33271	547	0.32845	547	0.31736	547	0.3049	547	0.2875	547	0.27049	547	0.23972
546	0.35002	546	0.33878	546	0.33144	546	0.32755	546	0.31705	546	0.30535	546	0.28875	546	0.27259	546	0.24289
545	0.34768	545	0.3368	545	0.33001	545	0.32647	545	0.31657	545	0.30554	545	0.28984	545	0.27453	545	0.24591
544	0.34521	544	0.33485	544	0.32865	544	0.32531	544	0.31603	544	0.30571	544	0.2909	544	0.27646	544	0.24898
543	0.34266	543	0.33261	543	0.32702	543	0.32405	543	0.31535	543	0.30575	543	0.29185	543	0.27826	543	0.25189
542	0.34017	542	0.33047	542	0.3254	542	0.32273	542	0.31466	542	0.30576	542	0.29275	542	0.28001	542	0.25473
541	0.33748	541	0.32821	541	0.32369	541	0.32141	541	0.31389	541	0.30572	541	0.29353	541	0.28169	541	0.25759
540	0.33479	540	0.32594	540	0.32195	540	0.31998	540	0.31303	540	0.3055	540	0.29426	540	0.28325	540	0.26021
539	0.33211	539	0.3236	539	0.32014	539	0.3185	539	0.31208	539	0.30532	539	0.29483	539	0.28474	539	0.26281
538	0.32933	538	0.32119	538	0.31815	538	0.31693	538	0.31107	538	0.30494	538	0.29541	538	0.28615	538	0.26529
537	0.32655	537	0.31867	537	0.31623	537	0.31527	537	0.30996	537	0.30456	537	0.29582	537	0.28743	537	0.26771
536	0.32373	536	0.31624	536	0.31417	536	0.31353	536	0.30883	536	0.30408	536	0.29611	536	0.2887	536	0.27
535	0.32082	535	0.31365	535	0.31212	535	0.31184	535	0.30758	535	0.30355	535	0.29644	535	0.28986	535	0.27224
534	0.31804	534	0.3111	534	0.31002	534	0.30998	534	0.30632	534	0.30287	534	0.29663	534	0.29085	534	0.2743
533	0.31523	533	0.30859	533	0.30804	533	0.30822	533	0.30501	533	0.30215	533	0.29678	533	0.29186	533	0.27638
532	0.31227	532	0.30592	532	0.30572	532	0.30629	532	0.30357	532	0.30136	532	0.29672	532	0.2927	532	0.27824
531	0.30949	531	0.30343	531	0.30365	531	0.30445	531	0.3022	531	0.30066	531	0.29671	531	0.29354	531	0.28007
530	0.30663	530	0.3007	530	0.30141	530	0.30238	530	0.30063	530	0.29968	530	0.2966	530	0.29416	530	0.28174
529	0.30386	529	0.29822	529	0.2992	529	0.30049	529	0.29923	529	0.29881	529	0.29644	529	0.29476	529	0.28345
528	0.30102	528	0.29563	528	0.29705	528	0.29852	528	0.29765	528	0.29781	528	0.29616	528	0.2953	528	0.285
527	0.29837	527	0.29314	527	0.29485	527	0.29659	527	0.29615	527	0.29688	527	0.29589	527	0.29583	527	0.28638
526	0.29561	526	0.2906	526	0.29266	526	0.29453	526	0.29448	526	0.29578	526	0.29551	526	0.29618	526	0.28777
525	0.29296	525	0.2881	525	0.29043	525	0.29258	525	0.29293	525	0.29465	525	0.29513	525	0.29648	525	0.28895
524	0.29028	524	0.28565	524	0.28826	524	0.29059	524	0.29127	524	0.29358	524	0.29464	524	0.29668	524	0.29008
523	0.28765	523	0.28317	523	0.28614	523	0.28862	523	0.28968	523	0.29237	523	0.29408	523	0.29688	523	0.29117
522	0.28513	522	0.28077	522	0.28393	522	0.28663	522	0.28804	522	0.2912	522	0.29355	522	0.29694	522	0.29215
521	0.28252	521	0.27836	521	0.28178	521	0.28453	521	0.28628	521	0.28997	521	0.29286	521	0.29698	521	0.29303
520	0.28012	520	0.27603	520	0.27962	520	0.28259	520	0.28461	520	0.2887	520	0.29218	520	0.2969	520	0.29383
519	0.27753	519	0.27365	519	0.27743	519	0.28056	519	0.28289	519	0.28734	519	0.29139	519	0.29682	519	0.2945
518	0.27513	518	0.27138	518	0.27535	518	0.27857	518	0.28122	518	0.28612	518	0.29069	518	0.29663	518	0.29516
517	0.27275	517	0.26907	517	0.27327	517	0.27662	517	0.27944	517	0.28479	517	0.28984	517	0.29638	517	0.29568
516	0.27031	516	0.26681	516	0.27115	516	0.27463	516	0.27766	516	0.28347	516	0.28897	516	0.29605	516	0.29613
515	0.268	515	0.2645	515	0.26905	515	0.27268	515	0.27595	515	0.2821	515	0.28813	515	0.29568	515	0.29657
514	0.26557	514	0.26224	514	0.26694	514	0.27071	514	0.27417	514	0.28067	514	0.28711	514	0.29518	514	0.29679
513	0.26322	513	0.26001	513	0.26482	513	0.26871	513	0.27246	513	0.27919	513	0.28618	513	0.2948	513	0.29703
512	0.26096	512	0.25787	512	0.2628	512	0.26678	512	0.27074	512	0.2778	512	0.28519	512	0.29421	512	0.29714
511	0.25866	511	0.25564	511	0.26077	511	0.26493	511	0.26894	511	0.27636	511	0.28413	511	0.2936	511	0.29722
510	0.25629	510	0.25339	510	0.25866	510	0.26289	510	0.26716	510	0.27489	510	0.28298	510	0.29295	510	0.2972
509	0.25397	509	0.25119	509	0.25656	509	0.2608	509	0.26541	509	0.27333	509	0.28188	509	0.29219	509	0.29704
508	0.25169	508	0.24907	508	0.25451	508	0.25895	508	0.26369	508	0.27186	508	0.28071	508	0.29147	508	0.29692
507	0.24955	507	0.24692	507	0.25246	507	0.25706	507	0.2619	507	0.27034	507	0.27951	507	0.29067	507	0.29662
506	0.24714	506	0.24469	506	0.25038	506	0.25503	506	0.25999	506	0.26874	506	0.27822	506	0.28974	506	0.29627
505	0.24493	505	0.24251	505	0.24833	505	0.25304	505	0.25824	505	0.26713	505	0.27696	505	0.28882	505	0.2958
504	0.24277	504	0.24036	504	0.24634	504	0.25107	504	0.25643	504	0.26557	504	0.27568	504	0.28786	504	0.29534
503	0.24037	503	0.23816	503	0.24418	503	0.24905	503	0.25449	503	0.26387	503	0.27425	503	0.28677	503	0.29475
502	0.23825	502	0.23608	502	0.24216	502	0.24719	502	0.25271	502	0.26229	502	0.27291	502	0.28576	502	0.29418
501	0.236	501	0.23395	501	0.24007	501	0.24523	501	0.2509	501	0.26057	501	0.27148	501	0.28467	501	0.29343
500	0.23383	500	0.23181	500	0.23806	500	0.24321	500	0.24908	500	0.25887	500	0.26997	500	0.28344	500	0.29265
499	0.23158	499	0.22966	499	0.23601	499	0.24128	499	0.24716	499	0.25712	499	0.26842	499	0.28216	499	0.29181
498	0.22945	498	0.22759	498	0.23403	498	0.23933	498	0.24534	498	0.25546	498	0.26699	498	0.28094	498	0.2909
497	0.22728	497	0.2255	497	0.23199	497	0.23732	497	0.24344	497	0.25368	497	0.26532	497	0.27959	497	0.2899
496	0.22521	496	0.22346	496	0.22994	496	0.23537	496	0.24155	496	0.25191	496	0.26369	496	0.27814	496	0.28882
495	0.22307	495	0.22134	495	0.22796	495	0.23342	495	0.23965	495	0.25009	495	0.26214	495	0.2767	495	0.28771
494	0.22096	494	0.21929	494	0.22596	494	0.23145	494	0.23769	494	0.24833	494	0.26042	494	0.27517	494	0.28647
493	0.21889	493	0.2173	493	0.22395	493	0.22954	493	0.23578	493	0.24653	493	0.2587	493	0.27373	493	0.28525
492	0.2169	492	0.21532	492	0.22201	492	0.22763	492	0.23392	492	0.24473	492	0.25709	492	0.27217	492	0.28391
491	0.2149	491	0.2133	491	0.22001	491	0.22563	491	0.23193	491	0.24285	491	0.25525	491	0.27054	491	0.28251
490	0.21294	490	0.21133	490	0.21813	490	0.22373	490	0.2301	490	0.24098	490	0.25355	490	0.26893	490	0.28106
489	0.211	489	0.20946	489	0.21617	489	0.22183	489	0.22824	489	0.23915	489	0.25174	489	0.26729	489	0.27957
488	0.20912	488	0.20753	488	0.21433	488	0.21997	488	0.22631	488	0.23728	488	0.24996	488	0.26555	488	0.27811
487	0.20724	487	0.20572	487	0.21242	487	0.21805	487	0.22444	487	0.23543	487	0.24812	487	0.26377	487	0.27647
486	0.20542	486	0.20387	486	0.21064	486	0.21627	486	0.22261	486	0.23356	486	0.24631	486	0.26205	486	0.27488
485	0.2036	485	0.20203	485	0.20887	485	0.21436	485	0.22067	485	0.23169	485	0.2445	485	0.26023	485	0.2732
484	0.20187	484	0.20028	484	0.20711	484	0.21258	484	0.21888	484	0.22989	484	0.24267	484	0.25843	484	0.27146
483	0.20025	483	0.19856	483	0.20535	483	0.2108	483	0.21712	483	0.22809	483	0.24085	483	0.2566	483	0.26969
482	0.19855	482	0.19688	482	0.20361	482	0.20901	482	0.21529	482	0.22618	482	0.23897	482	0.25482	482	0.26795
481	0.19697	481	0.19524	481	0.20199	481	0.20731	481	0.21352	481	0.22442	481	0.23714	481	0.25292	481	0.26615
480	0.19532	480	0.1936	480	0.20024	480	0.20557	480	0.21176	480	0.22254	480	0.23523	480	0.25105	480	0.26426
479	0.19386	479	0.19211	479	0.19862	479	0.20398	479	0.21005	479	0.22085	479	0.23349	479	0.24923	479	0.26241
478	0.19225	478	0.19044	478	0.19691	478	0.20217	478	0.20818	478	0.21894	478	0.23154	478	0.24728	478	0.26042
477	0.1908	477	0.18896	477	0.19534	477	0.20059	477	0.20654	477	0.21715	477	0.22971	477	0.2454	477	0.25858
476	0.18946	476	0.18756	476	0.19385	476	0.19913	476	0.20495	476	0.21548	476	0.22791	476	0.24353	476	0.25674
475	0.18808	475	0.18615	475	0.19233	475	0.19759	475	0.20327	475	0.21382	475	0.22618	475	0.24172	475	0.25478
474	0.18679	474	0.18483	474	0.19091	474	0.19604	474	0.2017	474	0.21211	474	0.22437	474	0.23983	474	0.25289
473	0.18545	473	0.18339	473	0.18939	473	0.19452	473	0.20007	473	0.21039	473	0.22252	473	0.23791	473	0.25093
472	0.18417	472	0.18207	472	0.18793	472	0.19302	472	0.19855	472	0.20871	472	0.22078	472	0.23604	472	0.24899
471	0.18304	471	0.18086	471	0.18663	471	0.19169	471	0.19708	471	0.20713	471	0.21902	471	0.23423	471	0.24712
470	0.18171	470	0.17953	470	0.1852	470	0.19018	470	0.19548	470	0.20542	470	0.21728	470	0.2323	470	0.24505
469	0.18059	469	0.17829	469	0.18387	469	0.18885	469	0.19403	469	0.20384	469	0.21557	469	0.23051	469	0.24317
468	0.1795	468	0.17717	468	0.18264	468	0.18755	468	0.19259	468	0.20239	468	0.21392	468	0.22878	468	0.24127
467	0.17837	467	0.17596	467	0.18133	467	0.18621	467	0.19118	467	0.20073	467	0.21219	467	0.22694	467	0.23927
466	0.17734	466	0.17488	466	0.18017	466	0.18495	466	0.18985	466	0.19927	466	0.21054	466	0.2252	466	0.23737
465	0.17624	465	0.17377	465	0.17888	465	0.18366	465	0.18848	465	0.19779	465	0.20892	465	0.22342	465	0.2355
464	0.17518	464	0.17266	464	0.1777	464	0.18248	464	0.18711	464	0.19628	464	0.20722	464	0.22162	464	0.23359
463	0.17421	463	0.17151	463	0.17641	463	0.18113	463	0.18572	463	0.19477	463	0.20554	463	0.21989	463	0.23175
462	0.17316	462	0.17045	462	0.17531	462	0.17999	462	0.18442	462	0.19333	462	0.20404	462	0.2182	462	0.22982
461	0.17227	461	0.16951	461	0.17428	461	0.17889	461	0.1832	461	0.19197	461	0.20254	461	0.21653	461	0.22805
460	0.17136	460	0.16859	460	0.17319	460	0.17778	460	0.18201	460	0.19064	460	0.20105	460	0.21486	460	0.22624
459	0.17041	459	0.16754	459	0.17207	459	0.17664	459	0.18078	459	0.18928	459	0.19955	459	0.21324	459	0.22438
458	0.16949	458	0.16656	458	0.171	458	0.17551	458	0.17955	458	0.18794	458	0.19806	458	0.21157	458	0.22253
457	0.16864	457	0.16559	457	0.16991	457	0.1744	457	0.17833	457	0.18654	457	0.19655	457	0.20991	457	0.22073
456	0.16769	456	0.16469	456	0.16898	456	0.17339	456	0.17719	456	0.18532	456	0.19511	456	0.20837	456	0.21899
455	0.16674	455	0.16372	455	0.16799	455	0.17236	455	0.17604	455	0.184	455	0.19365	455	0.20681	455	0.21722
454	0.16596	454	0.16295	454	0.16706	454	0.17143	454	0.17502	454	0.18286	454	0.19236	454	0.20534	454	0.21561
453	0.16508	453	0.16202	453	0.16606	453	0.17039	453	0.17384	453	0.18155	453	0.19096	453	0.20382	453	0.21383
452	0.16427	452	0.1612	452	0.16513	452	0.16939	452	0.17279	452	0.18037	452	0.18963	452	0.20233	452	0.21219
451	0.16339	451	0.1602	451	0.16401	451	0.16824	451	0.17157	451	0.17911	451	0.18816	451	0.20085	451	0.2105
450	0.16268	450	0.15937	450	0.16319	450	0.16733	450	0.17065	450	0.17799	450	0.18694	450	0.19935	450	0.20887
449	0.16183	449	0.15859	449	0.16226	449	0.16644	449	0.16953	449	0.17683	449	0.18559	449	0.19786	449	0.20721
448	0.16096	448	0.15775	448	0.16138	448	0.16549	448	0.16849	448	0.17569	448	0.18428	448	0.1964	448	0.20557
447	0.16023	447	0.15704	447	0.16051	447	0.16459	447	0.16756	447	0.17453	447	0.18298	447	0.19502	447	0.20397
446	0.15943	446	0.15612	446	0.1596	446	0.16364	446	0.16656	446	0.17347	446	0.18176	446	0.19367	446	0.20245
445	0.15866	445	0.15535	445	0.15874	445	0.1628	445	0.16556	445	0.17235	445	0.18049	445	0.19227	445	0.2009
444	0.15793	444	0.15451	444	0.15779	444	0.16182	444	0.16453	444	0.17124	444	0.17921	444	0.19085	444	0.19929
443	0.15717	443	0.15375	443	0.15698	443	0.16092	443	0.16352	443	0.17009	443	0.17806	443	0.18955	443	0.19783
442	0.15637	442	0.15287	442	0.15607	442	0.15999	442	0.1625	442	0.16897	442	0.17679	442	0.18812	442	0.19622
441	0.15566	441	0.15214	441	0.1553	441	0.1592	441	0.16159	441	0.16789	441	0.17559	441	0.18684	441	0.1948
440	0.1551	440	0.15152	440	0.15455	440	0.15841	440	0.16075	440	0.16701	440	0.17447	440	0.18563	440	0.1933
439	0.15433	439	0.1507	439	0.15375	439	0.15761	439	0.15983	439	0.16591	439	0.17327	439	0.18434	439	0.19195
438	0.1537	438	0.15003	438	0.15299	438	0.1568	438	0.15892	438	0.16495	438	0.17224	438	0.18312	438	0.19049
437	0.15298	437	0.14925	437	0.15206	437	0.15589	437	0.1579	437	0.1639	437	0.17105	437	0.18187	437	0.18913
436	0.15239	436	0.14862	436	0.15142	436	0.15516	436	0.15708	436	0.16301	436	0.16996	436	0.18062	436	0.18777
435	0.15176	435	0.14804	435	0.15072	435	0.15447	435	0.15639	435	0.16208	435	0.16896	435	0.1794	435	0.1864
434	0.15115	434	0.14738	434	0.14995	434	0.15368	434	0.15548	434	0.16106	434	0.16781	434	0.17812	434	0.18496
433	0.15053	433	0.14668	433	0.14926	433	0.15295	433	0.15463	433	0.16013	433	0.16679	433	0.177	433	0.18374
432	0.14997	432	0.1461	432	0.14857	432	0.15225	432	0.15391	432	0.15932	432	0.16581	432	0.17585	432	0.18235
431	0.14934	431	0.14546	431	0.1479	431	0.15151	431	0.15295	431	0.15836	431	0.16473	431	0.17463	431	0.18101
430	0.14877	430	0.14493	430	0.14727	430	0.15077	430	0.15224	430	0.15753	430	0.1637	430	0.17355	430	0.17975
429	0.14829	429	0.1444	429	0.14661	429	0.15011	429	0.15147	429	0.15662	429	0.16271	429	0.17244	429	0.17844
428	0.14771	428	0.14371	428	0.14591	428	0.14946	428	0.15068	428	0.1558	428	0.16182	428	0.17137	428	0.17731
427	0.14721	427	0.14316	427	0.1453	427	0.14884	427	0.15	427	0.15502	427	0.16087	427	0.17028	427	0.17605
426	0.14663	426	0.14259	426	0.14469	426	0.14811	426	0.14925	426	0.15416	426	0.15995	426	0.16928	426	0.17482
425	0.14623	425	0.14209	425	0.14415	425	0.14757	425	0.14863	425	0.15341	425	0.15892	425	0.16832	425	0.17365
424	0.14568	424	0.14147	424	0.14336	424	0.1468	424	0.14775	424	0.1525	424	0.15802	424	0.16728	424	0.17255
423	0.14516	423	0.14101	423	0.1429	423	0.14633	423	0.14713	423	0.15178	423	0.15716	423	0.16631	423	0.17149
422	0.14468	422	0.14051	422	0.14233	422	0.14582	422	0.1466	422	0.15107	422	0.15638	422	0.16537	422	0.17036
421	0.14418	421	0.13998	421	0.14174	421	0.14519	421	0.14599	421	0.15034	421	0.15555	421	0.16444	421	0.16931
420	0.14354	420	0.13937	420	0.14109	420	0.14446	420	0.14514	420	0.14953	420	0.15454	420	0.16337	420	0.16815
419	0.14312	419	0.13898	419	0.14056	419	0.14398	419	0.14463	419	0.1489	419	0.15383	419	0.1626	419	0.16721
418	0.14277	418	0.13853	418	0.1401	418	0.14342	418	0.14406	418	0.14822	418	0.15307	418	0.16178	418	0.16626
417	0.14214	417	0.13789	417	0.13939	417	0.14278	417	0.1433	417	0.14743	417	0.1522	417	0.16078	417	0.16508
416	0.1417	416	0.13734	416	0.13881	416	0.14216	416	0.14266	416	0.14664	416	0.15143	416	0.16001	416	0.16414
415	0.14124	415	0.13689	415	0.1383	415	0.14162	415	0.14215	415	0.14604	415	0.15067	415	0.15919	415	0.16322
414	0.14061	414	0.13629	414	0.13781	414	0.14104	414	0.14142	414	0.14537	414	0.14987	414	0.15824	414	0.16226
413	0.13991	413	0.13567	413	0.13708	413	0.14028	413	0.14065	413	0.14449	413	0.14898	413	0.15732	413	0.16114
412	0.1394	412	0.1351	412	0.13642	412	0.13973	412	0.13993	412	0.14373	412	0.14813	412	0.15642	412	0.16018
411	0.13891	411	0.13472	411	0.13601	411	0.13927	411	0.13949	411	0.14316	411	0.14752	411	0.15575	411	0.15941
410	0.13846	410	0.13414	410	0.13536	410	0.13864	410	0.13886	410	0.14241	410	0.14671	410	0.15486	410	0.15851
409	0.13789	409	0.13359	409	0.13471	409	0.13804	409	0.13815	409	0.14179	409	0.14594	409	0.15407	409	0.15754
408	0.1373	408	0.13299	408	0.13413	408	0.13738	408	0.13741	408	0.14094	408	0.14512	408	0.15313	408	0.15652
407	0.13685	407	0.1325	407	0.13358	407	0.13678	407	0.13678	407	0.14033	407	0.14429	407	0.15233	407	0.15569
406	0.13626	406	0.13193	406	0.13292	406	0.13619	406	0.1361	406	0.13955	406	0.14354	406	0.15146	406	0.15467
405	0.13584	405	0.13138	405	0.13238	405	0.13558	405	0.13549	405	0.13889	405	0.14276	405	0.15065	405	0.15383
404	0.13541	404	0.13096	404	0.13187	404	0.1351	404	0.13492	404	0.13823	404	0.14204	404	0.14987	404	0.15295
403	0.13484	403	0.13031	403	0.13122	403	0.13447	403	0.13426	403	0.13745	403	0.14116	403	0.14896	403	0.15193
402	0.13446	402	0.12994	402	0.13073	402	0.13405	402	0.13365	402	0.13681	402	0.14042	402	0.14817	402	0.15107
401	0.13388	401	0.1294	401	0.13011	401	0.13339	401	0.133	401	0.13603	401	0.13956	401	0.14729	401	0.15006
400	0.13356	400	0.12895	400	0.12965	400	0.13291	400	0.13237	400	0.13542	400	0.13887	400	0.14643	400	0.14917
399	0.1334	399	0.1287	399	0.12938	399	0.1326	399	0.13197	399	0.13499	399	0.13825	399	0.14582	399	0.14835
398	0.13305	398	0.1284	398	0.12891	398	0.13213	398	0.13146	398	0.13427	398	0.13753	398	0.1449	398	0.14745
397	0.13283	397	0.12813	397	0.12848	397	0.13175	397	0.13093	397	0.13369	397	0.13685	397	0.14413	397	0.14642
396	0.13269	396	0.12793	396	0.1283	396	0.1315	396	0.13059	396	0.13327	396	0.13621	396	0.14344	396	0.14566
395	0.13266	395	0.12773	395	0.12797	395	0.13112	395	0.13027	395	0.13268	395	0.13558	395	0.14273	395	0.14471
394	0.13254	394	0.12764	394	0.12774	394	0.13081	394	0.12981	394	0.13219	394	0.13498	394	0.14196	394	0.14377
393	0.13256	393	0.12754	393	0.12753	393	0.13081	393	0.12953	393	0.13174	393	0.13436	393	0.14125	393	0.14301
392	0.13268	392	0.12755	392	0.12746	392	0.13049	392	0.12926	392	0.13133	392	0.13386	392	0.1406	392	0.14211
391	0.13284	391	0.12771	391	0.12734	391	0.13049	391	0.12897	391	0.13098	391	0.13334	391	0.13995	391	0.1412
390	0.13305	390	0.12774	390	0.12743	390	0.13048	390	0.12896	390	0.13075	390	0.13291	390	0.1393	390	0.14038
389	0.13336	389	0.12794	389	0.12753	389	0.13053	389	0.12886	389	0.13048	389	0.13245	389	0.13873	389	0.13969
388	0.13371	388	0.1283	388	0.12764	388	0.13056	388	0.12881	388	0.13031	388	0.13203	388	0.13812	388	0.1388
387	0.13415	387	0.1286	387	0.12781	387	0.13071	387	0.12864	387	0.13014	387	0.13172	387	0.13742	387	0.13804
386	0.13459	386	0.12889	386	0.12796	386	0.13092	386	0.12878	386	0.12987	386	0.13126	386	0.13703	386	0.1373
385	0.13523	385	0.12949	385	0.12843	385	0.13132	385	0.12912	385	0.12998	385	0.1312	385	0.13674	385	0.13673
384	0.13595	384	0.13013	384	0.12889	384	0.13179	384	0.12926	384	0.13006	384	0.13105	384	0.13638	384	0.1361
383	0.1365	383	0.13055	383	0.12926	383	0.13208	383	0.12947	383	0.13008	383	0.13087	383	0.13611	383	0.13549
382	0.13736	382	0.13134	382	0.12978	382	0.13261	382	0.12996	382	0.13036	382	0.13097	382	0.13592	382	0.13511
381	0.13811	381	0.13192	381	0.13033	381	0.13315	381	0.13027	381	0.13049	381	0.13088	381	0.13559	381	0.13458
380	0.13896	380	0.13269	380	0.13097	380	0.13374	380	0.13081	380	0.13087	380	0.13105	380	0.13557	380	0.13428
379	0.13988	379	0.13365	379	0.1317	379	0.13444	379	0.13131	379	0.13127	379	0.13127	379	0.13557	379	0.1339
378	0.14092	378	0.13455	378	0.13258	378	0.13536	378	0.13207	378	0.13167	378	0.1316	378	0.13577	378	0.13388
377	0.14184	377	0.13532	377	0.13329	377	0.13598	377	0.13262	377	0.13219	377	0.13187	377	0.13584	377	0.13364
376	0.14277	376	0.13625	376	0.13412	376	0.13695	376	0.13347	376	0.13291	376	0.13225	376	0.13613	376	0.13377
375	0.14388	375	0.13735	375	0.13506	375	0.13796	375	0.13435	375	0.13359	375	0.13285	375	0.13661	375	0.13395
374	0.14498	374	0.13822	374	0.13598	374	0.13877	374	0.13516	374	0.13431	374	0.13352	374	0.13705	374	0.13419
373	0.14585	373	0.13921	373	0.13684	373	0.13973	373	0.13609	373	0.13516	373	0.1341	373	0.13752	373	0.13438
372	0.14687	372	0.14008	372	0.1377	372	0.14075	372	0.13688	372	0.1359	372	0.1349	372	0.13817	372	0.13477
371	0.14778	371	0.14099	371	0.13867	371	0.14166	371	0.13788	371	0.13686	371	0.1357	371	0.13878	371	0.13532
370	0.14857	370	0.14182	370	0.13943	370	0.1426	370	0.13867	370	0.13768	370	0.13646	370	0.13946	370	0.13583
369	0.1495	369	0.14278	369	0.14035	369	0.14345	369	0.13957	369	0.13862	369	0.13741	369	0.14029	369	0.13657
368	0.15025	368	0.14351	368	0.14113	368	0.14447	368	0.1406	368	0.13961	368	0.1383	368	0.14123	368	0.13736
367	0.15087	367	0.14416	367	0.14194	367	0.14526	367	0.14155	367	0.14045	367	0.1391	367	0.14217	367	0.13818
366	0.15145	366	0.14486	366	0.1426	366	0.14633	366	0.14245	366	0.14145	366	0.14014	366	0.14312	366	0.13914
365	0.15208	365	0.14542	365	0.1432	365	0.14697	365	0.14318	365	0.14236	365	0.14101	365	0.14419	365	0.14019
364	0.15251	364	0.14597	364	0.14377	364	0.14793	364	0.14415	364	0.14326	364	0.14209	364	0.14541	364	0.14124
363	0.15273	363	0.14622	363	0.14436	363	0.14856	363	0.14501	363	0.14411	363	0.14309	363	0.14623	363	0.14225
362	0.15313	362	0.14678	362	0.1449	362	0.1493	362	0.14578	362	0.1452	362	0.14417	362	0.14756	362	0.14365
361	0.15333	361	0.14704	361	0.14512	361	0.1498	361	0.14646	361	0.14579	361	0.14504	361	0.14864	361	0.14463
360	0.15347	360	0.14724	360	0.14555	360	0.15034	360	0.14712	360	0.14652	360	0.14604	360	0.14978	360	0.1459
359	0.15342	359	0.14746	359	0.14582	359	0.15085	359	0.14767	359	0.14744	359	0.14683	359	0.15078	359	0.14711
358	0.15328	358	0.14744	358	0.14597	358	0.15117	358	0.14808	358	0.14797	358	0.14771	358	0.1518	358	0.14818
357	0.15332	357	0.14747	357	0.14609	357	0.15146	357	0.14866	357	0.14852	357	0.14853	357	0.15276	357	0.14927
356	0.15301	356	0.14723	356	0.14583	356	0.15174	356	0.14883	356	0.14898	356	0.14906	356	0.15346	356	0.15028
355	0.15262	355	0.14686	355	0.14571	355	0.15171	355	0.14897	355	0.14935	355	0.14959	355	0.15417	355	0.15106
354	0.15217	354	0.14659	354	0.14539	354	0.15167	354	0.14905	354	0.14949	354	0.14987	354	0.15459	354	0.15165
353	0.15173	353	0.14618	353	0.14508	353	0.15155	353	0.14904	353	0.14951	353	0.15017	353	0.15504	353	0.15217
352	0.15122	352	0.14565	352	0.1445	352	0.15135	352	0.14887	352	0.14947	352	0.15014	352	0.15521	352	0.15255
351	0.15065	351	0.14524	351	0.14426	351	0.15101	351	0.14879	351	0.14959	351	0.1503	351	0.15543	351	0.15319
350	0.14992	350	0.14461	350	0.14361	350	0.15069	350	0.14851	350	0.14938	350	0.15021	350	0.15554	350	0.15337

## Sheet: figure 2e
Figure 2e
PBFTZ-CB-20		PBFTZ-CB-30		PBFTZ-CB-40		PBFTZ-CB-50		PBFTZ-CB-60		PBFTZ-CB-70		PBFTZ-CB-80		PBFTZ-CB-90		PBFTZ-CB-100
波长 (nm)	Abs	波长 (nm)	Abs	波长 (nm)	Abs	波长 (nm)	Abs	波长 (nm)	Abs	波长 (nm)	Abs	波长 (nm)	Abs	波长 (nm)	Abs	波长 (nm)	Abs
1000	-0.00224	1000	-0.00241	1000	-0.000906512	1000	-0.00396	1000	-0.00403	1000	-0.00236	1000	-0.00262	1000	-0.0028	1000	-0.00279
999	-0.00224	999	-0.00241	999	-0.000837897	999	-0.00391	999	-0.00401	999	-0.00228	999	-0.00253	999	-0.00273	999	-0.00276
998	-0.0023	998	-0.00241	998	-0.000886517	998	-0.00395	998	-0.00402	998	-0.00232	998	-0.0026	998	-0.00278	998	-0.0028
997	-0.00218	997	-0.00234	997	-0.000818002	997	-0.00389	997	-0.00393	997	-0.00219	997	-0.00249	997	-0.00267	997	-0.00268
996	-0.00228	996	-0.00242	996	-0.000909353	996	-0.00402	996	-0.00403	996	-0.00231	996	-0.00261	996	-0.00273	996	-0.00279
995	-0.00224	995	-0.00235	995	-0.000855516	995	-0.00401	995	-0.00403	995	-0.00231	995	-0.00269	995	-0.00279	995	-0.00283
994	-0.00223	994	-0.00236	994	-0.000832316	994	-0.004	994	-0.00406	994	-0.00231	994	-0.0027	994	-0.0028	994	-0.00285
993	-0.00226	993	-0.00238	993	-0.000848179	993	-0.00406	993	-0.00409	993	-0.00234	993	-0.00267	993	-0.00281	993	-0.00287
992	-0.00223	992	-0.00239	992	-0.000843942	992	-0.00398	992	-0.00405	992	-0.00232	992	-0.00263	992	-0.00276	992	-0.00285
991	-0.00225	991	-0.00237	991	-0.000885122	991	-0.00398	991	-0.00402	991	-0.0023	991	-0.00258	991	-0.0028	991	-0.00284
990	-0.00221	990	-0.0023	990	-0.000848334	990	-0.00393	990	-0.00399	990	-0.00228	990	-0.00254	990	-0.0028	990	-0.0028
989	-0.00219	989	-0.00234	989	-0.00082689	989	-0.00393	989	-0.00397	989	-0.00229	989	-0.00255	989	-0.00276	989	-0.00273
988	-0.00217	988	-0.0023	988	-0.000794541	988	-0.00389	988	-0.00395	988	-0.00219	988	-0.00254	988	-0.00273	988	-0.00274
987	-0.0022	987	-0.00232	987	-0.0008164	987	-0.00394	987	-0.00398	987	-0.00222	987	-0.00258	987	-0.00272	987	-0.00269
986	-0.00218	986	-0.00228	986	-0.000774594	986	-0.0039	986	-0.00394	986	-0.00226	986	-0.00252	986	-0.0027	986	-0.00272
985	-0.00218	985	-0.0023	985	-0.000795523	985	-0.00393	985	-0.00397	985	-0.00225	985	-0.00254	985	-0.00274	985	-0.00277
984	-0.00215	984	-0.00227	984	-0.000758883	984	-0.00393	984	-0.004	984	-0.0022	984	-0.00255	984	-0.00275	984	-0.00275
983	-0.00218	983	-0.00229	983	-0.000786893	983	-0.0039	983	-0.00399	983	-0.00223	983	-0.00254	983	-0.00276	983	-0.00279
982	-0.00215	982	-0.00226	982	-0.000784981	982	-0.00389	982	-0.00395	982	-0.00219	982	-0.00252	982	-0.00275	982	-0.00275
981	-0.00217	981	-0.00223	981	-0.00077387	981	-0.00386	981	-0.00393	981	-0.00221	981	-0.00252	981	-0.00276	981	-0.00273
980	-0.00214	980	-0.00221	980	-0.000712729	980	-0.00381	980	-0.00388	980	-0.00216	980	-0.00247	980	-0.00271	980	-0.00271
979	-0.0021	979	-0.00221	979	-0.000693656	979	-0.0038	979	-0.00386	979	-0.00213	979	-0.00241	979	-0.00267	979	-0.00267
978	-0.00212	978	-0.00223	978	-0.000713349	978	-0.00384	978	-0.00387	978	-0.00215	978	-0.00247	978	-0.00269	978	-0.00269
977	-0.00209	977	-0.00223	977	-0.000690244	977	-0.00382	977	-0.00387	977	-0.00211	977	-0.00243	977	-0.00267	977	-0.00269
976	-0.0021	976	-0.00225	976	-0.000687401	976	-0.00385	976	-0.00386	976	-0.00213	976	-0.00245	976	-0.00269	976	-0.00267
975	-0.00208	975	-0.0022	975	-0.0006782	975	-0.00381	975	-0.00386	975	-0.00212	975	-0.0024	975	-0.00266	975	-0.00268
974	-0.0021	974	-0.00219	974	-0.000678769	974	-0.00385	974	-0.00386	974	-0.00214	974	-0.00241	974	-0.00269	974	-0.00268
973	-0.00211	973	-0.00221	973	-0.000693707	973	-0.00388	973	-0.00392	973	-0.00211	973	-0.00244	973	-0.00269	973	-0.00271
972	-0.00211	972	-0.00221	972	-0.000702339	972	-0.00386	972	-0.00384	972	-0.0021	972	-0.0024	972	-0.00267	972	-0.00267
971	-0.00214	971	-0.00228	971	-0.000714331	971	-0.00388	971	-0.00384	971	-0.00213	971	-0.00241	971	-0.00269	971	-0.00269
970	-0.00215	970	-0.00229	970	-0.000720998	970	-0.00389	970	-0.00385	970	-0.00218	970	-0.00238	970	-0.00272	970	-0.0027
969	-0.00212	969	-0.00224	969	-0.000714744	969	-0.00384	969	-0.00383	969	-0.0021	969	-0.0024	969	-0.0027	969	-0.00271
968	-0.00212	968	-0.00226	968	-0.000742603	968	-0.00386	968	-0.00384	968	-0.00217	968	-0.00241	968	-0.00274	968	-0.00271
967	-0.00211	967	-0.00224	967	-0.000723583	967	-0.00386	967	-0.00385	967	-0.00213	967	-0.0024	967	-0.00272	967	-0.00271
966	-0.00213	966	-0.00227	966	-0.000741466	966	-0.00386	966	-0.00388	966	-0.00213	966	-0.0024	966	-0.00276	966	-0.00273
965	-0.00212	965	-0.00227	965	-0.000727924	965	-0.00387	965	-0.00388	965	-0.00213	965	-0.00241	965	-0.0028	965	-0.00273
964	-0.00212	964	-0.00227	964	-0.000739502	964	-0.00388	964	-0.00386	964	-0.00215	964	-0.00242	964	-0.00279	964	-0.00275
963	-0.00212	963	-0.00224	963	-0.000719189	963	-0.00387	963	-0.00387	963	-0.00213	963	-0.00242	963	-0.00278	963	-0.00276
962	-0.0021	962	-0.00225	962	-0.000712367	962	-0.00387	962	-0.00385	962	-0.00213	962	-0.00243	962	-0.00279	962	-0.00274
961	-0.00212	961	-0.00227	961	-0.000763224	961	-0.00388	961	-0.00389	961	-0.00214	961	-0.00245	961	-0.00282	961	-0.00275
960	-0.00208	960	-0.00225	960	-0.000700685	960	-0.00382	960	-0.00386	960	-0.00211	960	-0.00242	960	-0.00276	960	-0.00273
959	-0.0021	959	-0.00221	959	-0.000694534	959	-0.00384	959	-0.00384	959	-0.00209	959	-0.00241	959	-0.00275	959	-0.00274
958	-0.00207	958	-0.00221	958	-0.000680475	958	-0.00378	958	-0.00386	958	-0.00203	958	-0.0024	958	-0.00271	958	-0.00269
957	-0.00203	957	-0.00216	957	-0.000637156	957	-0.00375	957	-0.00375	957	-0.002	957	-0.00231	957	-0.00263	957	-0.00263
956	-0.00201	956	-0.00215	956	-0.000612703	956	-0.00372	956	-0.00374	956	-0.00198	956	-0.00229	956	-0.00263	956	-0.0026
955	-0.00201	955	-0.00214	955	-0.000612341	955	-0.00368	955	-0.00372	955	-0.00195	955	-0.00224	955	-0.00259	955	-0.00256
954	-0.00199	954	-0.00211	954	-0.000574237	954	-0.00369	954	-0.00368	954	-0.0019	954	-0.00219	954	-0.00258	954	-0.00252
953	-0.00202	953	-0.00215	953	-0.000639999	953	-0.00366	953	-0.00369	953	-0.00188	953	-0.00224	953	-0.00256	953	-0.00255
952	-0.00198	952	-0.00211	952	-0.000567515	952	-0.00363	952	-0.00362	952	-0.00189	952	-0.00217	952	-0.00253	952	-0.0025
951	-0.00198	951	-0.00215	951	-0.00059802	951	-0.00369	951	-0.00368	951	-0.00191	951	-0.0022	951	-0.00256	951	-0.00252
950	-0.00202	950	-0.00215	950	-0.000602414	950	-0.00367	950	-0.00369	950	-0.00192	950	-0.00222	950	-0.00258	950	-0.00253
949	-0.00197	949	-0.00213	949	-0.000582458	949	-0.00367	949	-0.00369	949	-0.00191	949	-0.00218	949	-0.00255	949	-0.00252
948	-0.00195	948	-0.00213	948	-0.000560432	948	-0.00363	948	-0.0037	948	-0.0019	948	-0.00219	948	-0.00255	948	-0.00251
947	-0.00197	947	-0.00213	947	-0.000573048	947	-0.00364	947	-0.00368	947	-0.00185	947	-0.00219	947	-0.00257	947	-0.00254
946	-0.00194	946	-0.00209	946	-0.000558519	946	-0.00361	946	-0.00363	946	-0.00185	946	-0.00217	946	-0.00254	946	-0.0025
945	-0.00194	945	-0.00208	945	-0.000535768	945	-0.00363	945	-0.00365	945	-0.00185	945	-0.00214	945	-0.00256	945	-0.00251
944	-0.00201	944	-0.00213	944	-0.000614977	944	-0.00368	944	-0.00371	944	-0.0019	944	-0.00221	944	-0.00261	944	-0.00256
943	-0.00199	943	-0.00213	943	-0.000560225	943	-0.00366	943	-0.00367	943	-0.00185	943	-0.0022	943	-0.00262	943	-0.00255
942	-0.00202	942	-0.00215	942	-0.000631004	942	-0.0037	942	-0.00368	942	-0.00192	942	-0.00221	942	-0.0026	942	-0.00258
941	-0.00199	941	-0.00213	941	-0.000574547	941	-0.00364	941	-0.00368	941	-0.0019	941	-0.0022	941	-0.00258	941	-0.00253
940	-0.00202	940	-0.00216	940	-0.000624593	940	-0.00368	940	-0.00372	940	-0.00194	940	-0.00224	940	-0.00262	940	-0.00258
939	-0.00203	939	-0.00218	939	-0.000616166	939	-0.0037	939	-0.00371	939	-0.00194	939	-0.00222	939	-0.00264	939	-0.00257
938	-0.00201	938	-0.00216	938	-0.000606447	938	-0.0037	938	-0.00371	938	-0.00193	938	-0.00221	938	-0.00261	938	-0.0026
937	-0.002	937	-0.00214	937	-0.000597296	937	-0.00368	937	-0.00371	937	-0.00194	937	-0.00221	937	-0.00263	937	-0.00259
936	-0.00201	936	-0.00214	936	-0.000605413	936	-0.00369	936	-0.0037	936	-0.00192	936	-0.00224	936	-0.00265	936	-0.00261
935	-0.00205	935	-0.00219	935	-0.000618493	935	-0.00373	935	-0.0037	935	-0.00195	935	-0.00225	935	-0.00266	935	-0.0026
934	-0.00207	934	-0.00218	934	-0.000647753	934	-0.00374	934	-0.00374	934	-0.00197	934	-0.0023	934	-0.00263	934	-0.00265
933	-0.00208	933	-0.00219	933	-0.000619734	933	-0.00374	933	-0.00375	933	-0.00199	933	-0.00225	933	-0.00262	933	-0.00263
932	-0.00205	932	-0.0022	932	-0.000632606	932	-0.00374	932	-0.00376	932	-0.00196	932	-0.00224	932	-0.00264	932	-0.00265
931	-0.00207	931	-0.00218	931	-0.000648787	931	-0.00373	931	-0.00379	931	-0.00198	931	-0.0023	931	-0.00261	931	-0.00264
930	-0.00204	930	-0.00216	930	-0.000599778	930	-0.0037	930	-0.00373	930	-0.00194	930	-0.00225	930	-0.00262	930	-0.00259
929	-0.00206	929	-0.00219	929	-0.000651217	929	-0.00376	929	-0.00376	929	-0.002	929	-0.00226	929	-0.00264	929	-0.00264
928	-0.00206	928	-0.00221	928	-0.000632348	928	-0.00372	928	-0.00379	928	-0.00196	928	-0.00228	928	-0.00264	928	-0.00264
927	-0.00206	927	-0.00221	927	-0.000652199	927	-0.00375	927	-0.00379	927	-0.00196	927	-0.00228	927	-0.00268	927	-0.00269
926	-0.00211	926	-0.00225	926	-0.00065132	926	-0.00378	926	-0.00381	926	-0.002	926	-0.00232	926	-0.00271	926	-0.00271
925	-0.0021	925	-0.00222	925	-0.000657058	925	-0.00378	925	-0.0038	925	-0.00202	925	-0.00234	925	-0.00271	925	-0.00273
924	-0.00211	924	-0.00222	924	-0.000692984	924	-0.00379	924	-0.00383	924	-0.00203	924	-0.00234	924	-0.00274	924	-0.00273
923	-0.00207	923	-0.00223	923	-0.000642273	923	-0.00375	923	-0.00379	923	-0.002	923	-0.00234	923	-0.00274	923	-0.0027
922	-0.00213	922	-0.00222	922	-0.000658971	922	-0.00376	922	-0.0038	922	-0.00203	922	-0.00233	922	-0.00275	922	-0.00273
921	-0.00209	921	-0.00224	921	-0.000645013	921	-0.00377	921	-0.0038	921	-0.00201	921	-0.00231	921	-0.00275	921	-0.00272
920	-0.00209	920	-0.00222	920	-0.000637828	920	-0.00374	920	-0.00379	920	-0.002	920	-0.00228	920	-0.00273	920	-0.00269
919	-0.00209	919	-0.00225	919	-0.000667087	919	-0.00376	919	-0.00382	919	-0.00204	919	-0.00232	919	-0.00274	919	-0.00272
918	-0.00213	918	-0.00225	918	-0.000680836	918	-0.00377	918	-0.00379	918	-0.00207	918	-0.00232	918	-0.00276	918	-0.00277
917	-0.00216	917	-0.00229	917	-0.000730715	917	-0.00381	917	-0.00383	917	-0.00206	917	-0.00234	917	-0.00278	917	-0.00278
916	-0.00215	916	-0.00228	916	-0.000709886	916	-0.00381	916	-0.00384	916	-0.00208	916	-0.00237	916	-0.0028	916	-0.0028
915	-0.00213	915	-0.00224	915	-0.000690348	915	-0.00378	915	-0.0038	915	-0.00203	915	-0.00238	915	-0.00281	915	-0.00281
914	-0.00211	914	-0.00224	914	-0.000685747	914	-0.00376	914	-0.00381	914	-0.00203	914	-0.00232	914	-0.00278	914	-0.0028
913	-0.0021	913	-0.00225	913	-0.000689831	913	-0.00379	913	-0.00383	913	-0.00203	913	-0.00234	913	-0.00283	913	-0.00282
912	-0.00212	912	-0.00225	912	-0.000700427	912	-0.00381	912	-0.00384	912	-0.00205	912	-0.00237	912	-0.00286	912	-0.00284
911	-0.00212	911	-0.00225	911	-0.000694431	911	-0.00381	911	-0.00387	911	-0.00205	911	-0.00239	911	-0.00285	911	-0.00286
910	-0.00211	910	-0.00225	910	-0.00069593	910	-0.0038	910	-0.00383	910	-0.00203	910	-0.00235	910	-0.00287	910	-0.00284
909	-0.00217	909	-0.00229	909	-0.000737279	909	-0.00385	909	-0.00387	909	-0.00209	909	-0.00244	909	-0.00289	909	-0.00288
908	-0.00212	908	-0.00228	908	-0.000731749	908	-0.00378	908	-0.00382	908	-0.00207	908	-0.00232	908	-0.00284	908	-0.00287
907	-0.00211	907	-0.00228	907	-0.000736349	907	-0.00381	907	-0.00387	907	-0.00207	907	-0.00241	907	-0.00287	907	-0.0029
906	-0.0021	906	-0.00226	906	-0.000695827	906	-0.0038	906	-0.00384	906	-0.00204	906	-0.00237	906	-0.00284	906	-0.00284
905	-0.00213	905	-0.00228	905	-0.000688435	905	-0.00383	905	-0.00385	905	-0.00209	905	-0.00237	905	-0.00285	905	-0.00284
904	-0.00213	904	-0.00225	904	-0.000711902	904	-0.00384	904	-0.00387	904	-0.00204	904	-0.00236	904	-0.00289	904	-0.00291
903	-0.00211	903	-0.00229	903	-0.000694379	903	-0.00381	903	-0.00389	903	-0.00205	903	-0.00238	903	-0.00291	903	-0.00291
902	-0.00214	902	-0.00226	902	-0.000697998	902	-0.00385	902	-0.00388	902	-0.00208	902	-0.0024	902	-0.00296	902	-0.00293
901	-0.0022	901	-0.00233	901	-0.000766842	901	-0.00388	901	-0.00392	901	-0.00213	901	-0.00245	901	-0.00298	901	-0.00301
900	-0.0022	900	-0.00233	900	-0.000746479	900	-0.00385	900	-0.00391	900	-0.0021	900	-0.00246	900	-0.00298	900	-0.00298
899	-0.00224	899	-0.00238	899	-0.000755058	899	-0.00388	899	-0.00395	899	-0.00214	899	-0.00248	899	-0.00301	899	-0.00301
898	-0.00221	898	-0.00234	898	-0.000766842	898	-0.00388	898	-0.00394	898	-0.00212	898	-0.00248	898	-0.003	898	-0.00301
897	-0.00218	897	-0.00232	897	-0.000746117	897	-0.00386	897	-0.00395	897	-0.00213	897	-0.00247	897	-0.003	897	-0.00304
896	-0.0022	896	-0.00234	896	-0.000733351	896	-0.00386	896	-0.00396	896	-0.0021	896	-0.0025	896	-0.00302	896	-0.00302
895	-0.00219	895	-0.00236	895	-0.000769684	895	-0.00388	895	-0.00397	895	-0.00215	895	-0.00249	895	-0.00304	895	-0.00306
894	-0.00225	894	-0.0024	894	-0.000801208	894	-0.0039	894	-0.00403	894	-0.00218	894	-0.00255	894	-0.00314	894	-0.0031
893	-0.00223	893	-0.00239	893	-0.000785033	893	-0.00392	893	-0.00399	893	-0.00218	893	-0.00253	893	-0.00307	893	-0.00306
892	-0.00225	892	-0.00241	892	-0.00083614	892	-0.00389	892	-0.00403	892	-0.0022	892	-0.00257	892	-0.00316	892	-0.00311
891	-0.00224	891	-0.00235	891	-0.000777178	891	-0.00392	891	-0.00403	891	-0.00217	891	-0.00255	891	-0.00307	891	-0.00311
890	-0.00225	890	-0.0024	890	-0.000832213	890	-0.00393	890	-0.00405	890	-0.00221	890	-0.00263	890	-0.00319	890	-0.00314
889	-0.00222	889	-0.00241	889	-0.000802138	889	-0.0039	889	-0.00409	889	-0.00221	889	-0.00264	889	-0.00321	889	-0.00319
888	-0.00224	888	-0.0024	888	-0.000798417	888	-0.00388	888	-0.0041	888	-0.00224	888	-0.00265	888	-0.00325	888	-0.00322
887	-0.00219	887	-0.00243	887	-0.000799864	887	-0.00388	887	-0.00413	887	-0.0022	887	-0.0027	887	-0.00328	887	-0.00325
886	-0.0022	886	-0.00245	886	-0.00082503	886	-0.00391	886	-0.00419	886	-0.00224	886	-0.00275	886	-0.00336	886	-0.00335
885	-0.00222	885	-0.00253	885	-0.000858772	885	-0.00392	885	-0.00426	885	-0.00223	885	-0.00284	885	-0.00346	885	-0.00342
884	-0.0022	884	-0.00256	884	-0.000839912	884	-0.00393	884	-0.00433	884	-0.00226	884	-0.00289	884	-0.00353	884	-0.0035
883	-0.00221	883	-0.00264	883	-0.000874014	883	-0.00398	883	-0.00444	883	-0.00231	883	-0.00305	883	-0.00367	883	-0.00364
882	-0.00216	882	-0.00271	882	-0.000817899	882	-0.00395	882	-0.00448	882	-0.00232	882	-0.00315	882	-0.00377	882	-0.00372
881	-0.00223	881	-0.00286	881	-0.000899175	881	-0.00398	881	-0.00465	881	-0.0024	881	-0.00339	881	-0.00398	881	-0.00393
880	-0.00211	880	-0.00296	880	-0.000885174	880	-0.00395	880	-0.00479	880	-0.00241	880	-0.00359	880	-0.00418	880	-0.00412
879	-0.00222	879	-0.00319	879	-0.000965663	879	-0.00405	879	-0.00506	879	-0.00255	879	-0.00396	879	-0.00452	879	-0.00444
878	-0.00213	878	-0.00328	878	-0.00102	878	-0.0041	878	-0.0053	878	-0.00264	878	-0.00419	878	-0.00477	878	-0.00468
877	-0.00224	877	-0.00345	877	-0.00109	877	-0.00417	877	-0.00554	877	-0.00281	877	-0.00452	877	-0.00511	877	-0.00507
876	-0.00218	876	-0.00348	876	-0.00117	876	-0.00425	876	-0.00568	876	-0.00297	876	-0.00467	876	-0.00533	876	-0.0053
875	-0.0022	875	-0.00355	875	-0.00125	875	-0.00435	875	-0.00577	875	-0.00313	875	-0.00486	875	-0.00557	875	-0.00561
874	-0.00218	874	-0.00343	874	-0.00132	874	-0.00448	874	-0.00576	874	-0.00328	874	-0.00496	874	-0.00575	874	-0.00586
873	-0.00213	873	-0.00328	873	-0.00133	873	-0.00451	873	-0.00566	873	-0.00339	873	-0.00488	873	-0.00574	873	-0.00596
872	-0.00214	872	-0.00318	872	-0.00148	872	-0.00466	872	-0.00565	872	-0.00358	872	-0.0049	872	-0.00584	872	-0.00616
871	-0.00212	871	-0.00293	871	-0.0015	871	-0.00469	871	-0.00541	871	-0.00368	871	-0.00469	871	-0.00572	871	-0.0061
870	-0.00215	870	-0.00265	870	-0.00153	870	-0.00469	870	-0.00522	870	-0.00371	870	-0.00449	870	-0.00565	870	-0.00602
869	-0.00212	869	-0.00237	869	-0.00156	869	-0.00474	869	-0.00498	869	-0.00379	869	-0.00422	869	-0.00548	869	-0.00596
868	-0.00209	868	-0.00211	868	-0.00158	868	-0.00471	868	-0.00469	868	-0.00381	868	-0.00387	868	-0.00522	868	-0.00576
867	-0.00213	867	-0.0019	867	-0.00162	867	-0.00476	867	-0.0045	867	-0.00378	867	-0.00363	867	-0.00501	867	-0.00563
866	-0.00206	866	-0.00169	866	-0.00154	866	-0.00461	866	-0.00424	866	-0.00362	866	-0.00328	866	-0.00474	866	-0.00532
865	-0.00205	865	-0.0016	865	-0.00148	865	-0.00455	865	-0.0041	865	-0.00351	865	-0.00307	865	-0.0045	865	-0.00512
864	-0.00209	864	-0.00153	864	-0.00146	864	-0.00455	864	-0.004	864	-0.00341	864	-0.00293	864	-0.00436	864	-0.00493
863	-0.00209	863	-0.00156	863	-0.00138	863	-0.00443	863	-0.00391	863	-0.0032	863	-0.00281	863	-0.00417	863	-0.00471
862	-0.00213	862	-0.00163	862	-0.00135	862	-0.00441	862	-0.00397	862	-0.00314	862	-0.00279	862	-0.00409	862	-0.00461
861	-0.00214	861	-0.0017	861	-0.00128	861	-0.00434	861	-0.00469	861	-0.00298	861	-0.0027	861	-0.00397	861	-0.00444
860	-0.0021	860	-0.00175	860	-0.00119	860	-0.00421	860	-0.00455	860	-0.00284	860	-0.0035	860	-0.00386	860	-0.00428
859	-0.00215	859	-0.00183	859	-0.00115	859	-0.00415	859	-0.00447	859	-0.00271	859	-0.00319	859	-0.00379	859	-0.00409
858	-0.00215	858	-0.00184	858	-0.0011	858	-0.00406	858	-0.00433	858	-0.00257	858	-0.003	858	-0.00365	858	-0.00399
857	-0.00212	857	-0.00192	857	-0.00108	857	-0.004	857	-0.00427	857	-0.00246	857	-0.00293	857	-0.00361	857	-0.00386
856	-0.0021	856	-0.00194	856	-0.000999652	856	-0.00394	856	-0.00417	856	-0.00235	856	-0.00279	856	-0.00347	856	-0.00371
855	-0.00215	855	-0.00201	855	-0.000991387	855	-0.00391	855	-0.0041	855	-0.00226	855	-0.00272	855	-0.00347	855	-0.00365
854	-0.00214	854	-0.00203	854	-0.000985447	854	-0.00388	854	-0.00406	854	-0.00221	854	-0.00263	854	-0.00341	854	-0.00356
853	-0.00213	853	-0.00198	853	-0.000917878	853	-0.00383	853	-0.00397	853	-0.00209	853	-0.00251	853	-0.00332	853	-0.00346
852	-0.00213	852	-0.00207	852	-0.000924955	852	-0.00379	852	-0.00394	852	-0.00206	852	-0.00247	852	-0.0033	852	-0.0034
851	-0.00217	851	-0.0021	851	-0.000928882	851	-0.00378	851	-0.00392	851	-0.00207	851	-0.00245	851	-0.00328	851	-0.0034
850	-0.00212	850	-0.00212	850	-0.000871896	850	-0.00372	850	-0.00386	850	-0.00196	850	-0.00239	850	-0.00327	850	-0.00336
849	-0.00217	849	-0.00213	849	-0.000866832	849	-0.00374	849	-0.00384	849	-0.00195	849	-0.00234	849	-0.00328	849	-0.00333
848	-0.00213	848	-0.00213	848	-0.000855	848	-0.00367	848	-0.00378	848	-0.00191	848	-0.00227	848	-0.00323	848	-0.00329
847	-0.00212	847	-0.00214	847	-0.000866315	847	-0.00368	847	-0.00378	847	-0.0019	847	-0.00229	847	-0.00321	847	-0.00327
846	-0.00208	846	-0.0021	846	-0.000830507	846	-0.00364	846	-0.00372	846	-0.00185	846	-0.00219	846	-0.00318	846	-0.00324
845	-0.00211	845	-0.00215	845	-0.000850349	845	-0.00365	845	-0.00373	845	-0.00188	845	-0.00223	845	-0.00319	845	-0.00325
844	-0.00214	844	-0.00215	844	-0.000877114	844	-0.00364	844	-0.00375	844	-0.00187	844	-0.00224	844	-0.00326	844	-0.00327
843	-0.00207	843	-0.00214	843	-0.000846371	843	-0.00358	843	-0.00372	843	-0.00183	843	-0.0022	843	-0.0032	843	-0.00326
842	-0.00211	842	-0.00211	842	-0.000829267	842	-0.00359	842	-0.00371	842	-0.00181	842	-0.00219	842	-0.00316	842	-0.00322
841	-0.00211	841	-0.00218	841	-0.000833918	841	-0.00361	841	-0.00371	841	-0.0018	841	-0.00219	841	-0.0032	841	-0.00326
840	-0.00214	840	-0.00218	840	-0.000881971	840	-0.00361	840	-0.00372	840	-0.00182	840	-0.00223	840	-0.00323	840	-0.0033
839	-0.00206	839	-0.00216	839	-0.000854328	839	-0.00359	839	-0.00369	839	-0.00181	839	-0.00218	839	-0.0032	839	-0.00325
838	-0.00208	838	-0.00213	838	-0.000813972	838	-0.00354	838	-0.00364	838	-0.00177	838	-0.00216	838	-0.00316	838	-0.00324
837	-0.00211	837	-0.00215	837	-0.000853656	837	-0.00356	837	-0.00366	837	-0.00174	837	-0.00217	837	-0.00321	837	-0.00325
836	-0.0021	836	-0.00223	836	-0.000859702	836	-0.00355	836	-0.00366	836	-0.00178	836	-0.00219	836	-0.00319	836	-0.00324
835	-0.0021	835	-0.00221	835	-0.000897884	835	-0.0036	835	-0.00372	835	-0.0018	835	-0.0022	835	-0.00325	835	-0.0033
834	-0.00206	834	-0.00211	834	-0.000801363	834	-0.00349	834	-0.00361	834	-0.00171	834	-0.00212	834	-0.00319	834	-0.00326
833	-0.00211	833	-0.00218	833	-0.000824203	833	-0.00354	833	-0.00366	833	-0.00176	833	-0.00218	833	-0.00323	833	-0.00326
832	-0.00209	832	-0.00221	832	-0.0008643	832	-0.00353	832	-0.00369	832	-0.00177	832	-0.0022	832	-0.00324	832	-0.00328
831	-0.00212	831	-0.0022	831	-0.000886982	831	-0.00355	831	-0.00368	831	-0.00175	831	-0.00219	831	-0.00324	831	-0.00334
830	-0.0021	830	-0.0022	830	-0.000875822	830	-0.00354	830	-0.00365	830	-0.00176	830	-0.00217	830	-0.00323	830	-0.0033
829	-0.00207	829	-0.00216	829	-0.000842392	829	-0.00352	829	-0.00362	829	-0.00172	829	-0.00215	829	-0.00325	829	-0.00328
828	-0.00204	828	-0.00216	828	-0.000833298	828	-0.00348	828	-0.00359	828	-0.0017	828	-0.00216	828	-0.00321	828	-0.00323
827	-0.00216	827	-0.0022	827	-0.000882126	827	-0.00354	827	-0.00365	827	-0.00175	827	-0.00217	827	-0.00322	827	-0.00326
826	-0.00207	826	-0.00219	826	-0.000853811	826	-0.00354	826	-0.00364	826	-0.00171	826	-0.00215	826	-0.00325	826	-0.00329
825	-0.0021	825	-0.0022	825	-0.000883521	825	-0.00352	825	-0.00364	825	-0.00173	825	-0.00218	825	-0.00329	825	-0.00331
824	-0.00206	824	-0.00216	824	-0.000822136	824	-0.00344	824	-0.00358	824	-0.00167	824	-0.00215	824	-0.00328	824	-0.00334
823	-0.00199	823	-0.00212	823	-0.000771079	823	-0.00342	823	-0.00354	823	-0.00163	823	-0.00207	823	-0.00317	823	-0.0032
822	-0.00206	822	-0.00219	822	-0.000823015	822	-0.0035	822	-0.0036	822	-0.00169	822	-0.00212	822	-0.00321	822	-0.0033
821	-0.00205	821	-0.00217	821	-0.000835313	821	-0.00347	821	-0.00358	821	-0.00169	821	-0.00211	821	-0.00322	821	-0.0033
820	-0.00206	820	-0.00214	820	-0.000828802	820	-0.00345	820	-0.00354	820	-0.00167	820	-0.00214	820	-0.00326	820	-0.00332
819	-0.00203	819	-0.00217	819	-0.000847352	819	-0.00346	819	-0.00356	819	-0.00166	819	-0.00213	819	-0.00325	819	-0.00329
818	-0.00197	818	-0.0021	818	-0.000778986	818	-0.0034	818	-0.0035	818	-0.00165	818	-0.00208	818	-0.0032	818	-0.00329
817	-0.00197	817	-0.00211	817	-0.000773715	817	-0.00337	817	-0.00348	817	-0.00163	817	-0.00207	817	-0.00317	817	-0.00322
816	-0.00198	816	-0.00212	816	-0.000766325	816	-0.00341	816	-0.00353	816	-0.00163	816	-0.00206	816	-0.00319	816	-0.00325
815	-0.00195	815	-0.00211	815	-0.000738365	815	-0.00337	815	-0.00349	815	-0.00158	815	-0.00206	815	-0.00319	815	-0.00325
814	-0.00201	814	-0.00213	814	-0.000772268	814	-0.00339	814	-0.00352	814	-0.00161	814	-0.00204	814	-0.00321	814	-0.00328
813	-0.00195	813	-0.00208	813	-0.000789322	813	-0.0033	813	-0.00342	813	-0.00154	813	-0.00201	813	-0.00322	813	-0.00329
812	-0.00193	812	-0.00211	812	-0.000717897	812	-0.00331	812	-0.00342	812	-0.00156	812	-0.00202	812	-0.00319	812	-0.00322
811	-0.00198	811	-0.00212	811	-0.000707922	811	-0.00334	811	-0.00348	811	-0.0016	811	-0.00205	811	-0.00323	811	-0.0033
810	-0.00195	810	-0.00209	810	-0.000726425	810	-0.00335	810	-0.00345	810	-0.00158	810	-0.00204	810	-0.00321	810	-0.00327
809	-0.00202	809	-0.00217	809	-0.000776196	809	-0.00337	809	-0.00348	809	-0.00162	809	-0.00209	809	-0.00326	809	-0.00333
808	-0.00195	808	-0.00205	808	-0.000660211	808	-0.00326	808	-0.0034	808	-0.00155	808	-0.00199	808	-0.00321	808	-0.0033
807	-0.00197	807	-0.00207	807	-0.000680061	807	-0.0033	807	-0.00339	807	-0.00154	807	-0.00202	807	-0.00321	807	-0.00326
806	-0.00195	806	-0.00209	806	-0.000700685	806	-0.00329	806	-0.0034	806	-0.00152	806	-0.00201	806	-0.00322	806	-0.00332
805	-0.00195	805	-0.00211	805	-0.000691536	805	-0.00325	805	-0.00339	805	-0.00156	805	-0.00205	805	-0.00324	805	-0.00331
804	-0.0019	804	-0.00205	804	-0.000610635	804	-0.00319	804	-0.00332	804	-0.00147	804	-0.00192	804	-0.00318	804	-0.00329
803	-0.00194	803	-0.00206	803	-0.000655507	803	-0.00319	803	-0.0033	803	-0.00155	803	-0.00197	803	-0.0032	803	-0.00329
802	-0.00191	802	-0.00206	802	-0.000650648	802	-0.00319	802	-0.00334	802	-0.00149	802	-0.00198	802	-0.0032	802	-0.00328
801	-0.00191	801	-0.00208	801	-0.000657627	801	-0.0032	801	-0.00332	801	-0.0015	801	-0.00201	801	-0.00322	801	-0.00328
800	-0.00192	800	-0.00208	800	-0.000672359	800	-0.00318	800	-0.00329	800	-0.00148	800	-0.00198	800	-0.00322	800	-0.0033
799	-0.00411	799	-0.00417	799	-0.00274	799	-0.00562	799	-0.00582	799	-0.00351	799	-0.0041	799	-0.00528	799	-0.00537
798	-0.00422	798	-0.0042	798	-0.00286	798	-0.00575	798	-0.00602	798	-0.00359	798	-0.00412	798	-0.00543	798	-0.00557
797	-0.00413	797	-0.00412	797	-0.00263	797	-0.00567	797	-0.00586	797	-0.00351	797	-0.00397	797	-0.00521	797	-0.00538
796	-0.00416	796	-0.00426	796	-0.00291	796	-0.00571	796	-0.00603	796	-0.0036	796	-0.00412	796	-0.00549	796	-0.0054
795	-0.00413	795	-0.00423	795	-0.00287	795	-0.00572	795	-0.00596	795	-0.00363	795	-0.00407	795	-0.00543	795	-0.00548
794	-0.00415	794	-0.00418	794	-0.00284	794	-0.00581	794	-0.00596	794	-0.00357	794	-0.00411	794	-0.00547	794	-0.00548
793	-0.0041	793	-0.00424	793	-0.00287	793	-0.00568	793	-0.00591	793	-0.00368	793	-0.00404	793	-0.00537	793	-0.00549
792	-0.0042	792	-0.00405	792	-0.0028	792	-0.00556	792	-0.00585	792	-0.00366	792	-0.00401	792	-0.00536	792	-0.00538
791	-0.00412	791	-0.00422	791	-0.00296	791	-0.00571	791	-0.00596	791	-0.00365	791	-0.00407	791	-0.00545	791	-0.00542
790	-0.00419	790	-0.00423	790	-0.00288	790	-0.00573	790	-0.00595	790	-0.00359	790	-0.00408	790	-0.00541	790	-0.00542
789	-0.00412	789	-0.00411	789	-0.00286	789	-0.00563	789	-0.00588	789	-0.00363	789	-0.00409	789	-0.00536	789	-0.0054
788	-0.00406	788	-0.00412	788	-0.00271	788	-0.00569	788	-0.00594	788	-0.00363	788	-0.00408	788	-0.00535	788	-0.00531
787	-0.00411	787	-0.00414	787	-0.00277	787	-0.00563	787	-0.00579	787	-0.00353	787	-0.00401	787	-0.00538	787	-0.00534
786	-0.00409	786	-0.00412	786	-0.00273	786	-0.00564	786	-0.00591	786	-0.00354	786	-0.00413	786	-0.00535	786	-0.00536
785	-0.00419	785	-0.00423	785	-0.00286	785	-0.00572	785	-0.00597	785	-0.00364	785	-0.00412	785	-0.00544	785	-0.00554
784	-0.0041	784	-0.00412	784	-0.00271	784	-0.00571	784	-0.00587	784	-0.00351	784	-0.00399	784	-0.00542	784	-0.00543
783	-0.00402	783	-0.00411	783	-0.0028	783	-0.0057	783	-0.00589	783	-0.00352	783	-0.00406	783	-0.00532	783	-0.00543
782	-0.00412	782	-0.00412	782	-0.00274	782	-0.00574	782	-0.0059	782	-0.00347	782	-0.00397	782	-0.00541	782	-0.00542
781	-0.00405	781	-0.00418	781	-0.00267	781	-0.00571	781	-0.0059	781	-0.00353	781	-0.00393	781	-0.00532	781	-0.00541
780	-0.0041	780	-0.00414	780	-0.00282	780	-0.00578	780	-0.00594	780	-0.00362	780	-0.00408	780	-0.00546	780	-0.00547
779	-0.00405	779	-0.00411	779	-0.00272	779	-0.00555	779	-0.00578	779	-0.00343	779	-0.00393	779	-0.00533	779	-0.00533
778	-0.00403	778	-0.00417	778	-0.0027	778	-0.00568	778	-0.00587	778	-0.00356	778	-0.00405	778	-0.00535	778	-0.00541
777	-0.00406	777	-0.00416	777	-0.00275	777	-0.00567	777	-0.00589	777	-0.00353	777	-0.00405	777	-0.00539	777	-0.00545
776	-0.00404	776	-0.00412	776	-0.00276	776	-0.00552	776	-0.00587	776	-0.00352	776	-0.0039	776	-0.00541	776	-0.00544
775	-0.00401	775	-0.00416	775	-0.00278	775	-0.00576	775	-0.00594	775	-0.00352	775	-0.00399	775	-0.00552	775	-0.0055
774	-0.00414	774	-0.0042	774	-0.0028	774	-0.00573	774	-0.00606	774	-0.00358	774	-0.00408	774	-0.00552	774	-0.00552
773	-0.00404	773	-0.00402	773	-0.00269	773	-0.00568	773	-0.00588	773	-0.00342	773	-0.00391	773	-0.00531	773	-0.00537
772	-0.00418	772	-0.00424	772	-0.00281	772	-0.00576	772	-0.00598	772	-0.00354	772	-0.00402	772	-0.00558	772	-0.00553
771	-0.00406	771	-0.00413	771	-0.00268	771	-0.00568	771	-0.00592	771	-0.00345	771	-0.00394	771	-0.00551	771	-0.00553
770	-0.00405	770	-0.00419	770	-0.00281	770	-0.00562	770	-0.00591	770	-0.00352	770	-0.00392	770	-0.0055	770	-0.00552
769	-0.00404	769	-0.00412	769	-0.00269	769	-0.00567	769	-0.00588	769	-0.00344	769	-0.00389	769	-0.00544	769	-0.00552
768	-0.00413	768	-0.0042	768	-0.00274	768	-0.00572	768	-0.00588	768	-0.00346	768	-0.00397	768	-0.00543	768	-0.0055
767	-0.00404	767	-0.00413	767	-0.00271	767	-0.00564	767	-0.00594	767	-0.00344	767	-0.00402	767	-0.00544	767	-0.00551
766	-0.00406	766	-0.0041	766	-0.00273	766	-0.00558	766	-0.00581	766	-0.00345	766	-0.00401	766	-0.00547	766	-0.00552
765	-0.00402	765	-0.00408	765	-0.00268	765	-0.00564	765	-0.00592	765	-0.00341	765	-0.00401	765	-0.00545	765	-0.00556
764	-0.00401	764	-0.0041	764	-0.00274	764	-0.00563	764	-0.00585	764	-0.00345	764	-0.00397	764	-0.00545	764	-0.00557
763	-0.00402	763	-0.00412	763	-0.00273	763	-0.00573	763	-0.0059	763	-0.0035	763	-0.00405	763	-0.00552	763	-0.00566
762	-0.004	762	-0.00409	762	-0.00272	762	-0.00565	762	-0.00585	762	-0.00349	762	-0.00402	762	-0.00548	762	-0.00556
761	-0.00393	761	-0.00406	761	-0.0027	761	-0.00562	761	-0.00581	761	-0.0034	761	-0.00384	761	-0.00537	761	-0.00552
760	-0.00399	760	-0.00406	760	-0.00265	760	-0.00558	760	-0.0059	760	-0.00339	760	-0.00396	760	-0.00541	760	-0.00553
759	-0.00398	759	-0.00409	759	-0.00267	759	-0.00565	759	-0.00588	759	-0.00344	759	-0.00397	759	-0.00535	759	-0.0055
758	-0.00391	758	-0.00405	758	-0.0027	758	-0.00558	758	-0.00592	758	-0.00347	758	-0.00394	758	-0.00535	758	-0.00556
757	-0.00403	757	-0.00411	757	-0.00278	757	-0.00563	757	-0.00589	757	-0.00344	757	-0.00392	757	-0.00539	757	-0.00555
756	-0.00402	756	-0.00407	756	-0.0027	756	-0.00564	756	-0.0059	756	-0.00343	756	-0.00387	756	-0.00536	756	-0.00554
755	-0.00395	755	-0.004	755	-0.00268	755	-0.00556	755	-0.00591	755	-0.00342	755	-0.00393	755	-0.00537	755	-0.00561
754	-0.00403	754	-0.00417	754	-0.00279	754	-0.00567	754	-0.00597	754	-0.00347	754	-0.00394	754	-0.00542	754	-0.0056
753	-0.00392	753	-0.00408	753	-0.00267	753	-0.00566	753	-0.00591	753	-0.00338	753	-0.00387	753	-0.00537	753	-0.00547
752	-0.004	752	-0.00401	752	-0.00269	752	-0.00563	752	-0.00595	752	-0.00338	752	-0.00387	752	-0.00548	752	-0.00558
751	-0.00397	751	-0.00408	751	-0.00272	751	-0.00564	751	-0.00592	751	-0.00344	751	-0.00392	751	-0.00549	751	-0.0056
750	-0.004	750	-0.00406	750	-0.00263	750	-0.00564	750	-0.00585	750	-0.00339	750	-0.00388	750	-0.00545	750	-0.00557
749	-0.00398	749	-0.00411	749	-0.00272	749	-0.00566	749	-0.00599	749	-0.00346	749	-0.00395	749	-0.00555	749	-0.00559
748	-0.00388	748	-0.00402	748	-0.00263	748	-0.00553	748	-0.00587	748	-0.00333	748	-0.00386	748	-0.00542	748	-0.00549
747	-0.00389	747	-0.00397	747	-0.00266	747	-0.00556	747	-0.00584	747	-0.00335	747	-0.00381	747	-0.00539	747	-0.00556
746	-0.00402	746	-0.00404	746	-0.00275	746	-0.00566	746	-0.00589	746	-0.00344	746	-0.00387	746	-0.00544	746	-0.00563
745	-0.00393	745	-0.00405	745	-0.00271	745	-0.00564	745	-0.00582	745	-0.00339	745	-0.00394	745	-0.00539	745	-0.00559
744	-0.00388	744	-0.00404	744	-0.00271	744	-0.00556	744	-0.00578	744	-0.00341	744	-0.00388	744	-0.00541	744	-0.0055
743	-0.00388	743	-0.00401	743	-0.00268	743	-0.0056	743	-0.00583	743	-0.00342	743	-0.00387	743	-0.00542	743	-0.00543
742	-0.00388	742	-0.00401	742	-0.00266	742	-0.00558	742	-0.0058	742	-0.00331	742	-0.0038	742	-0.00545	742	-0.00549
741	-0.00385	741	-0.004	741	-0.00264	741	-0.00555	741	-0.00579	741	-0.00334	741	-0.00374	741	-0.00534	741	-0.00555
740	-0.00383	740	-0.00395	740	-0.00259	740	-0.00551	740	-0.00574	740	-0.00328	740	-0.00373	740	-0.0053	740	-0.00548
739	-0.00387	739	-0.00397	739	-0.00266	739	-0.00559	739	-0.00577	739	-0.00332	739	-0.00388	739	-0.00537	739	-0.00552
738	-0.00383	738	-0.00403	738	-0.0027	738	-0.00561	738	-0.00577	738	-0.0033	738	-0.00384	738	-0.00542	738	-0.0056
737	-0.0038	737	-0.00394	737	-0.00261	737	-0.0055	737	-0.00575	737	-0.00325	737	-0.00377	737	-0.00532	737	-0.00543
736	-0.00379	736	-0.004	736	-0.00265	736	-0.00558	736	-0.00577	736	-0.00328	736	-0.00383	736	-0.00534	736	-0.00552
735	-0.00381	735	-0.00394	735	-0.0026	735	-0.00551	735	-0.00579	735	-0.00333	735	-0.00382	735	-0.00539	735	-0.00548
734	-0.00385	734	-0.00397	734	-0.00266	734	-0.00558	734	-0.00584	734	-0.00337	734	-0.00391	734	-0.00538	734	-0.00558
733	-0.00381	733	-0.00398	733	-0.00262	733	-0.00552	733	-0.00581	733	-0.00327	733	-0.0038	733	-0.00536	733	-0.00553
732	-0.00382	732	-0.00394	732	-0.00259	732	-0.00548	732	-0.00579	732	-0.00317	732	-0.00382	732	-0.00535	732	-0.00548
731	-0.00377	731	-0.00397	731	-0.00263	731	-0.00557	731	-0.00577	731	-0.00327	731	-0.0038	731	-0.00536	731	-0.00554
730	-0.00384	730	-0.00396	730	-0.00264	730	-0.00554	730	-0.00582	730	-0.00329	730	-0.00379	730	-0.00538	730	-0.00551
729	-0.00385	729	-0.00397	729	-0.0026	729	-0.00555	729	-0.00584	729	-0.00331	729	-0.0038	729	-0.00541	729	-0.00553
728	-0.00383	728	-0.00393	728	-0.00262	728	-0.00564	728	-0.00578	728	-0.00332	728	-0.00384	728	-0.00538	728	-0.00557
727	-0.00384	727	-0.00394	727	-0.00255	727	-0.00559	727	-0.00576	727	-0.00328	727	-0.00379	727	-0.00538	727	-0.0055
726	-0.0038	726	-0.00401	726	-0.00264	726	-0.00557	726	-0.00576	726	-0.00325	726	-0.00383	726	-0.00546	726	-0.00557
725	-0.00376	725	-0.00393	725	-0.00261	725	-0.00556	725	-0.00573	725	-0.00326	725	-0.00373	725	-0.00537	725	-0.00549
724	-0.00382	724	-0.00393	724	-0.00263	724	-0.00552	724	-0.00572	724	-0.00326	724	-0.0038	724	-0.00541	724	-0.00549
723	-0.00372	723	-0.00386	723	-0.00258	723	-0.00552	723	-0.00579	723	-0.00325	723	-0.00376	723	-0.00539	723	-0.0055
722	-0.00378	722	-0.00392	722	-0.00255	722	-0.0055	722	-0.00573	722	-0.00324	722	-0.00372	722	-0.0054	722	-0.00548
721	-0.00376	721	-0.00389	721	-0.00255	721	-0.00547	721	-0.00569	721	-0.00316	721	-0.00373	721	-0.00538	721	-0.00547
720	-0.00373	720	-0.00383	720	-0.00249	720	-0.00547	720	-0.0057	720	-0.00316	720	-0.00367	720	-0.00529	720	-0.00546
719	-0.00381	719	-0.00398	719	-0.00261	719	-0.00558	719	-0.00576	719	-0.00325	719	-0.00377	719	-0.00541	719	-0.00548
718	-0.0038	718	-0.00393	718	-0.00259	718	-0.00554	718	-0.00579	718	-0.00325	718	-0.00383	718	-0.00542	718	-0.0055
717	-0.00374	717	-0.0039	717	-0.00261	717	-0.00548	717	-0.00571	717	-0.00321	717	-0.00374	717	-0.00535	717	-0.00549
716	-0.00379	716	-0.00395	716	-0.0026	716	-0.00556	716	-0.00577	716	-0.00323	716	-0.00376	716	-0.00542	716	-0.00556
715	-0.00381	715	-0.0039	715	-0.0026	715	-0.00552	715	-0.00574	715	-0.00325	715	-0.00381	715	-0.00542	715	-0.00558
714	-0.00377	714	-0.00393	714	-0.00261	714	-0.00551	714	-0.00576	714	-0.0033	714	-0.00382	714	-0.00548	714	-0.00556
713	-0.00375	713	-0.00391	713	-0.00262	713	-0.00557	713	-0.0058	713	-0.00331	713	-0.00384	713	-0.0055	713	-0.00567
712	-0.00364	712	-0.00386	712	-0.00258	712	-0.00549	712	-0.00585	712	-0.00322	712	-0.00385	712	-0.00548	712	-0.00561
711	-0.00369	711	-0.00385	711	-0.00261	711	-0.00554	711	-0.00588	711	-0.00332	711	-0.00386	711	-0.00551	711	-0.00573
710	-0.00364	710	-0.00383	710	-0.00256	710	-0.00554	710	-0.00585	710	-0.00332	710	-0.00386	710	-0.00555	710	-0.0057
709	-0.00367	709	-0.00378	709	-0.00259	709	-0.00556	709	-0.00577	709	-0.00332	709	-0.00393	709	-0.00557	709	-0.00577
708	-0.00362	708	-0.00384	708	-0.00258	708	-0.0056	708	-0.00585	708	-0.00334	708	-0.00397	708	-0.00563	708	-0.00583
707	-0.00359	707	-0.00375	707	-0.0025	707	-0.00553	707	-0.00579	707	-0.00334	707	-0.00393	707	-0.00562	707	-0.00579
706	-0.00364	706	-0.00384	706	-0.00259	706	-0.00559	706	-0.00586	706	-0.0033	706	-0.00399	706	-0.00561	706	-0.00582
705	-0.00357	705	-0.00381	705	-0.00254	705	-0.00553	705	-0.00579	705	-0.00324	705	-0.00392	705	-0.00558	705	-0.00579
704	-0.00362	704	-0.00381	704	-0.00256	704	-0.00554	704	-0.00581	704	-0.00325	704	-0.00394	704	-0.0056	704	-0.00565
703	-0.0036	703	-0.00376	703	-0.00249	703	-0.00548	703	-0.00579	703	-0.00323	703	-0.00387	703	-0.00552	703	-0.00563
702	-0.00361	702	-0.00378	702	-0.00251	702	-0.00548	702	-0.00577	702	-0.00324	702	-0.00384	702	-0.00551	702	-0.00561
701	-0.0036	701	-0.0038	701	-0.00249	701	-0.0055	701	-0.00573	701	-0.00314	701	-0.00379	701	-0.0055	701	-0.00558
700	-0.00358	700	-0.00371	700	-0.00248	700	-0.00551	700	-0.0057	700	-0.0031	700	-0.00375	700	-0.00546	700	-0.00561
699	-0.00362	699	-0.00376	699	-0.00246	699	-0.00553	699	-0.00577	699	-0.00312	699	-0.00377	699	-0.00541	699	-0.00561
698	-0.0037	698	-0.00382	698	-0.0025	698	-0.00549	698	-0.00575	698	-0.00313	698	-0.00374	698	-0.00541	698	-0.00559
697	-0.00363	697	-0.00377	697	-0.00248	697	-0.00548	697	-0.00574	697	-0.00312	697	-0.00378	697	-0.00546	697	-0.00552
696	-0.00353	696	-0.00371	696	-0.0024	696	-0.00538	696	-0.00566	696	-0.003	696	-0.00363	696	-0.0053	696	-0.00546
695	-0.00357	695	-0.00377	695	-0.00241	695	-0.00546	695	-0.00573	695	-0.00309	695	-0.00378	695	-0.0054	695	-0.00554
694	-0.00358	694	-0.00373	694	-0.00238	694	-0.00544	694	-0.0057	694	-0.00305	694	-0.0037	694	-0.00537	694	-0.0055
693	-0.00348	693	-0.00369	693	-0.00234	693	-0.00538	693	-0.00559	693	-0.00305	693	-0.00365	693	-0.00528	693	-0.00539
692	-0.00353	692	-0.00367	692	-0.00237	692	-0.0054	692	-0.00564	692	-0.00303	692	-0.00359	692	-0.00529	692	-0.0054
691	-0.00353	691	-0.00363	691	-0.00231	691	-0.00533	691	-0.00554	691	-0.00297	691	-0.00357	691	-0.00526	691	-0.00535
690	-0.00348	690	-0.00361	690	-0.00227	690	-0.00543	690	-0.00562	690	-0.00299	690	-0.00364	690	-0.00532	690	-0.00545
689	-0.00343	689	-0.00359	689	-0.00231	689	-0.0054	689	-0.00558	689	-0.00297	689	-0.00357	689	-0.00534	689	-0.00544
688	-0.00348	688	-0.00361	688	-0.00231	688	-0.00531	688	-0.00553	688	-0.00295	688	-0.00351	688	-0.00527	688	-0.00544
687	-0.00341	687	-0.0036	687	-0.00229	687	-0.0053	687	-0.00556	687	-0.0029	687	-0.00346	687	-0.00529	687	-0.00547
686	-0.00341	686	-0.00354	686	-0.00226	686	-0.00532	686	-0.00556	686	-0.00289	686	-0.00351	686	-0.00529	686	-0.0055
685	-0.00339	685	-0.00356	685	-0.00232	685	-0.00543	685	-0.00566	685	-0.00298	685	-0.00358	685	-0.00538	685	-0.00558
684	-0.00337	684	-0.00352	684	-0.00223	684	-0.00535	684	-0.00556	684	-0.00299	684	-0.00357	684	-0.00528	684	-0.00555
683	-0.00335	683	-0.00348	683	-0.00219	683	-0.00523	683	-0.0055	683	-0.00286	683	-0.00344	683	-0.00527	683	-0.00545
682	-0.00331	682	-0.00348	682	-0.00218	682	-0.00529	682	-0.0055	682	-0.0029	682	-0.00346	682	-0.00525	682	-0.00548
681	-0.00327	681	-0.00342	681	-0.00212	681	-0.00522	681	-0.00545	681	-0.00286	681	-0.00343	681	-0.00524	681	-0.00539
680	-0.00329	680	-0.0034	680	-0.00216	680	-0.00532	680	-0.00547	680	-0.00289	680	-0.00351	680	-0.00526	680	-0.00546
679	-0.00321	679	-0.00337	679	-0.00205	679	-0.00525	679	-0.00542	679	-0.00282	679	-0.00342	679	-0.00522	679	-0.00542
678	-0.00321	678	-0.00336	678	-0.00208	678	-0.00521	678	-0.00542	678	-0.00279	678	-0.00349	678	-0.00524	678	-0.00541
677	-0.00312	677	-0.00329	677	-0.00204	677	-0.00517	677	-0.00541	677	-0.00277	677	-0.00346	677	-0.00524	677	-0.0054
676	-0.00307	676	-0.00326	676	-0.00194	676	-0.00512	676	-0.00537	676	-0.00276	676	-0.00345	676	-0.00524	676	-0.00535
675	-0.00306	675	-0.00321	675	-0.00194	675	-0.00512	675	-0.00538	675	-0.00281	675	-0.00343	675	-0.00525	675	-0.00539
674	-0.00294	674	-0.00311	674	-0.00187	674	-0.00502	674	-0.00526	674	-0.00268	674	-0.00341	674	-0.00519	674	-0.00534
673	-0.00293	673	-0.00307	673	-0.00185	673	-0.00503	673	-0.00528	673	-0.00268	673	-0.00341	673	-0.00519	673	-0.00532
672	-0.00297	672	-0.00313	672	-0.00188	672	-0.0051	672	-0.00532	672	-0.00285	672	-0.00347	672	-0.00534	672	-0.00551
671	-0.00288	671	-0.00305	671	-0.00184	671	-0.00497	671	-0.00524	671	-0.00275	671	-0.00342	671	-0.00526	671	-0.00546
670	-0.00274	670	-0.00298	670	-0.00176	670	-0.00492	670	-0.00521	670	-0.00273	670	-0.00336	670	-0.00523	670	-0.00546
669	-0.0028	669	-0.00298	669	-0.00176	669	-0.00496	669	-0.0053	669	-0.00284	669	-0.00353	669	-0.00535	669	-0.00553
668	-0.00267	668	-0.00292	668	-0.00173	668	-0.00493	668	-0.00519	668	-0.00276	668	-0.00346	668	-0.0053	668	-0.00551
667	-0.00254	667	-0.00277	667	-0.00157	667	-0.00479	667	-0.0051	667	-0.00269	667	-0.00334	667	-0.00525	667	-0.0055
666	-0.00254	666	-0.00278	666	-0.00164	666	-0.00485	666	-0.00517	666	-0.00277	666	-0.00342	666	-0.00534	666	-0.00559
665	-0.00241	665	-0.00268	665	-0.00155	665	-0.00478	665	-0.0051	665	-0.00268	665	-0.00337	665	-0.0053	665	-0.00552
664	-0.00227	664	-0.00249	664	-0.00144	664	-0.00465	664	-0.00497	664	-0.00258	664	-0.0033	664	-0.00527	664	-0.00548
663	-0.00221	663	-0.00244	663	-0.00138	663	-0.00458	663	-0.00494	663	-0.00258	663	-0.00328	663	-0.00526	663	-0.00553
662	-0.00218	662	-0.00241	662	-0.00141	662	-0.00459	662	-0.00498	662	-0.00268	662	-0.00334	662	-0.00535	662	-0.00563
661	-0.00208	661	-0.00237	661	-0.00133	661	-0.00452	661	-0.00491	661	-0.00264	661	-0.00338	661	-0.00537	661	-0.00562
660	-0.00187	660	-0.00213	660	-0.00118	660	-0.00436	660	-0.00481	660	-0.00256	660	-0.00328	660	-0.0053	660	-0.00558
659	-0.00173	659	-0.00208	659	-0.0011	659	-0.00432	659	-0.00474	659	-0.00251	659	-0.00328	659	-0.00532	659	-0.0056
658	-0.00164	658	-0.00195	658	-0.00105	658	-0.0043	658	-0.00473	658	-0.00255	658	-0.00331	658	-0.00535	658	-0.00562
657	-0.00154	657	-0.00185	657	-0.00104	657	-0.00418	657	-0.00471	657	-0.00253	657	-0.00329	657	-0.00539	657	-0.00569
656	-0.0014	656	-0.00173	656	-0.00085841	656	-0.00413	656	-0.00463	656	-0.0025	656	-0.00332	656	-0.00539	656	-0.0057
655	-0.00137	655	-0.00171	655	-0.000902637	655	-0.00417	655	-0.00472	655	-0.00259	655	-0.00342	655	-0.00549	655	-0.00588
654	-0.00124	654	-0.00159	654	-0.000877992	654	-0.00413	654	-0.00463	654	-0.00258	654	-0.00342	654	-0.00556	654	-0.00594
653	-0.00101	653	-0.0014	653	-0.000700634	653	-0.00399	653	-0.00455	653	-0.00252	653	-0.00341	653	-0.00554	653	-0.0059
652	-0.000714538	652	-0.00109	652	-0.000514308	652	-0.0038	652	-0.00434	652	-0.00236	652	-0.00332	652	-0.00544	652	-0.00583
651	-0.000550556	651	-0.000914313	651	-0.000371564	651	-0.00366	651	-0.00426	651	-0.00236	651	-0.00329	651	-0.00545	651	-0.00591
650	-0.000329817	650	-0.000758986	650	-0.000246882	650	-0.00351	650	-0.00419	650	-0.00231	650	-0.00327	650	-0.00546	650	-0.0059
649	-0.000124442	649	-0.000584784	649	-0.000111088	649	-0.00339	649	-0.00412	649	-0.00228	649	-0.00326	649	-0.00553	649	-0.00598
648	8.56651e-05	648	-0.000368046	648	4.40602e-05	648	-0.00328	648	-0.00403	648	-0.00223	648	-0.00326	648	-0.00559	648	-0.00599
647	0.000319758	647	-0.00014266	647	0.000130821	647	-0.00319	647	-0.00395	647	-0.00224	647	-0.00328	647	-0.00558	647	-0.00607
646	0.000644728	646	0.000173445	646	0.000325275	646	-0.00299	646	-0.00381	646	-0.00214	646	-0.00321	646	-0.00563	646	-0.00606
645	0.000964857	645	0.000448991	645	0.000546512	645	-0.00278	645	-0.0037	645	-0.00205	645	-0.0032	645	-0.00564	645	-0.00609
644	0.00138	644	0.000803933	644	0.00081174	644	-0.00256	644	-0.00354	644	-0.00194	644	-0.0032	644	-0.00564	644	-0.0061
643	0.00174	643	0.00119	643	0.00104	643	-0.00232	643	-0.00341	643	-0.00189	643	-0.00317	643	-0.00567	643	-0.00618
642	0.00221	642	0.00165	642	0.00142	642	-0.00204	642	-0.00322	642	-0.00181	642	-0.00314	642	-0.00565	642	-0.00621
641	0.00272	641	0.00212	641	0.00174	641	-0.0018	641	-0.00309	641	-0.00179	641	-0.00313	641	-0.00573	641	-0.00629
640	0.00337	640	0.00266	640	0.00212	640	-0.00144	640	-0.00282	640	-0.00165	640	-0.00306	640	-0.00574	640	-0.00634
639	0.00408	639	0.00329	639	0.00266	639	-0.00101	639	-0.0025	639	-0.0015	639	-0.00297	639	-0.0057	639	-0.00632
638	0.00492	638	0.00409	638	0.00324	638	-0.000523926	638	-0.00217	638	-0.00131	638	-0.00291	638	-0.00571	638	-0.00632
637	0.00586	637	0.00496	637	0.00386	637	1.14676e-05	637	-0.00182	637	-0.00111	637	-0.00285	637	-0.00573	637	-0.00635
636	0.00703	636	0.00596	636	0.0046	636	0.000618416	636	-0.00141	636	-0.000920564	636	-0.00274	636	-0.00572	636	-0.00638
635	0.00823	635	0.00704	635	0.00539	635	0.00129	635	-0.00104	635	-0.000822963	635	-0.00278	635	-0.00583	635	-0.00649
634	0.0099	634	0.00854	634	0.00644	634	0.00216	634	-0.000431046	634	-0.00046456	634	-0.00259	634	-0.00573	634	-0.00644
633	0.0119	633	0.01025	633	0.00775	633	0.00323	633	0.000274556	633	-6.40372e-05	633	-0.00239	633	-0.00571	633	-0.00643
632	0.01411	632	0.01224	632	0.00925	632	0.00437	632	0.00102	632	0.0002995	632	-0.00227	632	-0.00571	632	-0.00645
631	0.01688	631	0.01459	631	0.01103	631	0.00577	631	0.00191	631	0.000771777	631	-0.00206	631	-0.00566	631	-0.00647
630	0.02004	630	0.01738	630	0.01315	630	0.00743	630	0.00301	630	0.00128	630	-0.00182	630	-0.00564	630	-0.00641
629	0.02374	629	0.02058	629	0.01551	629	0.00926	629	0.00412	629	0.00181	629	-0.0017	629	-0.00568	629	-0.00657
628	0.02838	628	0.02451	628	0.01843	628	0.01156	628	0.00563	628	0.00261	628	-0.00134	628	-0.00559	628	-0.0065
627	0.03377	627	0.02916	627	0.02191	627	0.0143	627	0.00736	627	0.00355	627	-0.000900467	627	-0.00544	627	-0.00647
626	0.03997	626	0.03446	626	0.02577	626	0.01729	626	0.00921	626	0.00448	626	-0.000490004	626	-0.00536	626	-0.00643
625	0.04726	625	0.0406	625	0.03027	625	0.02076	625	0.01138	625	0.00552	625	-9.48876e-05	625	-0.00533	625	-0.00648
624	0.05574	624	0.04776	624	0.03547	624	0.02471	624	0.01381	624	0.00674	624	0.000412223	624	-0.0052	624	-0.00648
623	0.06564	623	0.05602	623	0.04142	623	0.02934	623	0.01665	623	0.00813	623	0.00098787	623	-0.00509	623	-0.00644
622	0.07687	622	0.06534	622	0.0482	622	0.03451	622	0.01983	622	0.0097	622	0.00166	622	-0.0049	622	-0.00635
621	0.0896	621	0.07589	621	0.05573	621	0.04019	621	0.02325	621	0.01136	621	0.00227	621	-0.00478	621	-0.00639
620	0.10377	620	0.08764	620	0.06405	620	0.04641	620	0.02704	620	0.01319	620	0.00301	620	-0.00469	620	-0.00636
619	0.1195	619	0.10061	619	0.07318	619	0.05325	619	0.03113	619	0.01514	619	0.00384	619	-0.00452	619	-0.00631
618	0.13708	618	0.11501	618	0.08335	618	0.06075	618	0.03558	618	0.01732	618	0.00472	618	-0.00437	618	-0.00623
617	0.15616	617	0.13061	617	0.0942	617	0.06879	617	0.04029	617	0.01957	617	0.00561	617	-0.00411	617	-0.0062
616	0.17625	616	0.14707	616	0.10558	616	0.07709	616	0.04513	616	0.02185	616	0.00653	616	-0.00398	616	-0.00614
615	0.19782	615	0.16456	615	0.11759	615	0.08583	615	0.05015	615	0.02419	615	0.00747	615	-0.00377	615	-0.00611
614	0.22014	614	0.18276	614	0.12995	614	0.09475	614	0.05526	614	0.02653	614	0.00838	614	-0.00359	614	-0.00612
613	0.24273	613	0.20105	613	0.14236	613	0.10365	613	0.0603	613	0.02886	613	0.0093	613	-0.00339	613	-0.00598
612	0.26563	612	0.21971	612	0.15484	612	0.11247	612	0.06523	612	0.03107	612	0.01015	612	-0.00321	612	-0.006
611	0.28786	611	0.23778	611	0.16701	611	0.12107	611	0.06987	611	0.03321	611	0.01102	611	-0.00304	611	-0.00591
610	0.3093	610	0.25526	610	0.17851	610	0.12912	610	0.07417	610	0.03505	610	0.01166	610	-0.00298	610	-0.00599
609	0.32924	609	0.27163	609	0.18943	609	0.13667	609	0.07823	609	0.0369	609	0.01238	609	-0.00272	609	-0.00589
608	0.3475	608	0.2867	608	0.19938	608	0.14355	608	0.08187	608	0.03852	608	0.01309	608	-0.0025	608	-0.00577
607	0.36362	607	0.30028	607	0.2082	607	0.14957	607	0.08497	607	0.03988	607	0.01354	607	-0.00236	607	-0.00576
606	0.3775	606	0.3122	606	0.2161	606	0.15493	606	0.08762	606	0.041	606	0.01401	606	-0.00221	606	-0.00568
605	0.3887	605	0.32207	605	0.22263	605	0.15932	605	0.08978	605	0.04193	605	0.0144	605	-0.0021	605	-0.00561
604	0.39743	604	0.33012	604	0.22799	604	0.16291	604	0.09151	604	0.04267	604	0.01468	604	-0.00201	604	-0.00559
603	0.40395	603	0.33648	603	0.23237	603	0.16583	603	0.09292	603	0.04326	603	0.0151	603	-0.00186	603	-0.00549
602	0.40821	602	0.34108	602	0.23569	602	0.16805	602	0.09395	602	0.0438	602	0.01519	602	-0.00162	602	-0.00537
601	0.41034	601	0.34417	601	0.23799	601	0.16956	601	0.09461	601	0.04417	601	0.0153	601	-0.00155	601	-0.00526
600	0.41082	600	0.34589	600	0.23962	600	0.17072	600	0.09516	600	0.04446	600	0.01553	600	-0.00142	600	-0.00519
599	0.40978	599	0.34643	599	0.24058	599	0.17147	599	0.09557	599	0.04471	599	0.01575	599	-0.00131	599	-0.00513
598	0.40767	598	0.34614	598	0.24105	598	0.17191	598	0.09582	598	0.04494	598	0.0159	598	-0.00114	598	-0.00496
597	0.40464	597	0.34508	597	0.2411	597	0.17215	597	0.09606	597	0.04515	597	0.01601	597	-0.000974083	597	-0.00487
596	0.40104	596	0.34343	596	0.24085	596	0.17222	596	0.09622	596	0.04539	596	0.01618	596	-0.000845182	596	-0.00475
595	0.39712	595	0.34159	595	0.24048	595	0.17231	595	0.09652	595	0.04575	595	0.01643	595	-0.000625575	595	-0.00455
594	0.39303	594	0.33947	594	0.24004	594	0.17232	594	0.09679	594	0.04608	594	0.01668	594	-0.000427736	594	-0.00443
593	0.38897	593	0.33729	593	0.23962	593	0.17251	593	0.09727	593	0.0466	593	0.01706	593	-0.000179974	593	-0.00423
592	0.38501	592	0.33513	592	0.23923	592	0.17272	592	0.09773	592	0.04712	592	0.01736	592	8.14967e-05	592	-0.00407
591	0.38129	591	0.33307	591	0.23896	591	0.17302	591	0.09838	591	0.04771	591	0.01776	591	0.00032626	591	-0.00391
590	0.37784	590	0.33118	590	0.23877	590	0.17354	590	0.09919	590	0.04838	590	0.01818	590	0.000575412	590	-0.00369
589	0.37481	589	0.32956	589	0.23879	589	0.17421	589	0.10016	589	0.04918	589	0.01863	589	0.000932844	589	-0.00341
588	0.37229	588	0.32827	588	0.23911	588	0.17522	588	0.10144	588	0.05025	588	0.01938	588	0.00142	588	-0.00308
587	0.36997	587	0.32701	587	0.23943	587	0.17608	587	0.10261	587	0.05115	587	0.01989	587	0.00169	587	-0.00274
586	0.36835	586	0.32629	586	0.24017	586	0.17743	586	0.10422	586	0.05248	586	0.02076	586	0.00226	586	-0.00243
585	0.36709	585	0.32587	585	0.24111	585	0.17902	585	0.10596	585	0.05388	585	0.02164	585	0.00284	585	-0.00205
584	0.36618	584	0.32566	584	0.24219	584	0.18068	584	0.10782	584	0.05533	584	0.02259	584	0.00342	584	-0.00169
583	0.36585	583	0.32584	583	0.24362	583	0.18263	583	0.10992	583	0.05702	583	0.02364	583	0.00414	583	-0.00115
582	0.36585	582	0.32624	582	0.24521	582	0.18481	582	0.11214	582	0.05871	582	0.02481	582	0.00484	582	-0.000622991
581	0.36628	581	0.32709	581	0.24713	581	0.18717	581	0.11459	581	0.06064	581	0.02603	581	0.00568	581	-7.96179e-05
580	0.36713	580	0.32822	580	0.24934	580	0.18982	580	0.11732	580	0.06269	580	0.02739	580	0.0066	580	0.0005997
579	0.36831	579	0.32951	579	0.25162	579	0.19269	579	0.12014	579	0.06488	579	0.02881	579	0.00751	579	0.00127
578	0.36999	578	0.33138	578	0.25435	578	0.19584	578	0.12321	578	0.06728	578	0.03037	578	0.0086	578	0.0021
577	0.372	577	0.33346	577	0.25727	577	0.19915	577	0.12647	577	0.06974	577	0.03201	577	0.0097	577	0.00297
576	0.3746	576	0.33602	576	0.26064	576	0.20282	576	0.13007	576	0.07256	576	0.03391	576	0.01109	576	0.00403
575	0.37748	575	0.33886	575	0.26413	575	0.20671	575	0.13375	575	0.07545	575	0.03592	575	0.01247	575	0.00514
574	0.38099	574	0.3422	574	0.26814	574	0.21098	574	0.13776	574	0.07855	574	0.03813	574	0.0142	574	0.00645
573	0.385	573	0.34604	573	0.27247	573	0.21552	573	0.14207	573	0.08193	573	0.04058	573	0.0159	573	0.00789
572	0.38938	572	0.35015	572	0.27704	572	0.22028	572	0.14654	572	0.08539	572	0.04303	572	0.01781	572	0.00948
571	0.39432	571	0.35477	571	0.28202	571	0.22535	571	0.15118	571	0.0891	571	0.0458	571	0.01984	571	0.01116
570	0.39978	570	0.35983	570	0.28738	570	0.2307	570	0.15611	570	0.09303	570	0.04874	570	0.02215	570	0.01307
569	0.40556	569	0.3652	569	0.2927	569	0.23612	569	0.16115	569	0.09715	569	0.05186	569	0.0245	569	0.01519
568	0.41196	568	0.37104	568	0.29868	568	0.242	568	0.16651	568	0.10147	568	0.0552	568	0.02726	568	0.01746
567	0.41848	567	0.37705	567	0.30463	567	0.24788	567	0.1719	567	0.10584	567	0.05857	567	0.02994	567	0.01979
566	0.42544	566	0.38347	566	0.31093	566	0.25411	566	0.17753	566	0.11063	566	0.0624	566	0.03308	566	0.02259
565	0.43269	565	0.38999	565	0.31749	565	0.26044	565	0.18324	565	0.11549	565	0.06645	565	0.03648	565	0.02565
564	0.43983	564	0.39659	564	0.32395	564	0.26676	564	0.18913	564	0.1205	564	0.07062	564	0.04007	564	0.02885
563	0.44691	563	0.40312	563	0.33039	563	0.27312	563	0.1951	563	0.12574	563	0.07501	563	0.04391	563	0.0323
562	0.45387	562	0.40963	562	0.33684	562	0.27951	562	0.20112	562	0.1311	562	0.07973	562	0.04808	562	0.03602
561	0.46031	561	0.41579	561	0.34299	561	0.28559	561	0.20696	561	0.13648	561	0.08449	561	0.05238	561	0.03998
560	0.4664	560	0.42169	560	0.34898	560	0.29163	560	0.2129	560	0.142	560	0.08995	560	0.05729	560	0.04419
559	0.4719	559	0.42714	559	0.35472	559	0.29755	559	0.21893	559	0.14769	559	0.09528	559	0.06228	559	0.0488
558	0.47666	558	0.43208	558	0.3602	558	0.30324	558	0.22483	558	0.15352	558	0.10079	558	0.06743	558	0.05358
557	0.48076	557	0.43638	557	0.36525	557	0.30865	557	0.23055	557	0.15939	557	0.10651	557	0.07285	557	0.05868
556	0.48401	556	0.44006	556	0.36988	556	0.31375	556	0.23633	556	0.16541	556	0.11245	556	0.07859	556	0.06408
555	0.48637	555	0.44332	555	0.37407	555	0.3187	555	0.24194	555	0.17149	555	0.11853	555	0.08456	555	0.06974
554	0.48797	554	0.44583	554	0.37801	554	0.3233	554	0.24747	554	0.17764	554	0.12491	554	0.09079	554	0.07565
553	0.48882	553	0.44766	553	0.38144	553	0.32757	553	0.25296	553	0.18384	553	0.13139	553	0.0972	553	0.08176
552	0.48895	552	0.44906	552	0.38464	552	0.33185	552	0.2585	552	0.19024	552	0.1381	552	0.10398	552	0.08833
551	0.48839	551	0.44986	551	0.38748	551	0.33574	551	0.26381	551	0.19657	551	0.14498	551	0.11086	551	0.09496
550	0.48732	550	0.45033	550	0.39008	550	0.33951	550	0.26925	550	0.20314	550	0.15208	550	0.11808	550	0.1019
549	0.4857	549	0.45019	549	0.39229	549	0.34308	549	0.2745	549	0.20968	549	0.15931	549	0.12538	549	0.10903
548	0.48369	548	0.44984	548	0.39441	548	0.34659	548	0.27977	548	0.21635	548	0.16665	548	0.13284	548	0.1164
547	0.48132	547	0.44913	547	0.39631	547	0.34991	547	0.28504	547	0.22305	547	0.17403	547	0.14041	547	0.12392
546	0.47876	546	0.4483	546	0.398	546	0.35318	546	0.29033	546	0.22985	546	0.18147	546	0.1482	546	0.13161
545	0.47595	545	0.44719	545	0.39959	545	0.35629	545	0.2955	545	0.23664	545	0.1891	545	0.15611	545	0.13945
544	0.47314	544	0.44602	544	0.40114	544	0.35943	544	0.30073	544	0.24352	544	0.19701	544	0.16426	544	0.1475
543	0.47009	543	0.44453	543	0.40253	543	0.36236	543	0.30586	543	0.25026	543	0.20488	543	0.17249	543	0.15552
542	0.46716	542	0.44328	542	0.40389	542	0.36533	542	0.31096	542	0.25708	542	0.21296	542	0.18081	542	0.16364
541	0.46422	541	0.44189	541	0.40518	541	0.36823	541	0.31617	541	0.26406	541	0.22092	541	0.18921	541	0.17196
540	0.46134	540	0.44049	540	0.40649	540	0.37105	540	0.32116	540	0.27079	540	0.22871	540	0.19738	540	0.18014
539	0.45851	539	0.43907	539	0.40766	539	0.37379	539	0.3261	539	0.27753	539	0.23651	539	0.20561	539	0.1883
538	0.45572	538	0.43766	538	0.40882	538	0.3766	538	0.33111	538	0.2843	538	0.2444	538	0.21398	538	0.19673
537	0.45295	537	0.4362	537	0.4099	537	0.37929	537	0.33602	537	0.291	537	0.25221	537	0.22216	537	0.20498
536	0.45033	536	0.43486	536	0.41111	536	0.38197	536	0.34086	536	0.29762	536	0.25995	536	0.23045	536	0.21325
535	0.44784	535	0.4336	535	0.41217	535	0.38458	535	0.34567	535	0.30417	535	0.26772	535	0.23864	535	0.22151
534	0.44537	534	0.43222	534	0.41314	534	0.38696	534	0.35025	534	0.31055	534	0.27503	534	0.24656	534	0.2296
533	0.44313	533	0.43105	533	0.41426	533	0.3895	533	0.35487	533	0.31686	533	0.28257	533	0.25453	533	0.23766
532	0.44075	532	0.42976	532	0.41511	532	0.39187	532	0.35934	532	0.32305	532	0.2899	532	0.26233	532	0.24562
531	0.4387	531	0.42873	531	0.41615	531	0.39424	531	0.36372	531	0.32916	531	0.29715	531	0.27011	531	0.2536
530	0.43658	530	0.42754	530	0.41697	530	0.39645	530	0.36792	530	0.33502	530	0.30415	530	0.27773	530	0.26136
529	0.4347	529	0.42648	529	0.41796	529	0.39867	529	0.37212	529	0.34085	529	0.3111	529	0.28522	529	0.26902
528	0.43285	528	0.42549	528	0.41884	528	0.40071	528	0.37617	528	0.34641	528	0.31788	528	0.29254	528	0.2766
527	0.43109	527	0.42453	527	0.41956	527	0.4027	527	0.38	527	0.35194	527	0.32451	527	0.29969	527	0.28398
526	0.42944	526	0.42356	526	0.42039	526	0.40467	526	0.38374	526	0.35731	526	0.33092	526	0.30672	526	0.29123
525	0.4278	525	0.42262	525	0.42107	525	0.4065	525	0.3873	525	0.36243	525	0.33724	525	0.3136	525	0.29838
524	0.42622	524	0.42178	524	0.4218	524	0.40816	524	0.39079	524	0.36737	524	0.34332	524	0.32029	524	0.30527
523	0.42464	523	0.42085	523	0.42231	523	0.40987	523	0.39401	523	0.3722	523	0.3493	523	0.32688	523	0.31214
522	0.42308	522	0.42	522	0.42294	522	0.41129	522	0.39717	522	0.37689	522	0.35507	522	0.33325	522	0.31886
521	0.42142	521	0.41896	521	0.42325	521	0.41264	521	0.40015	521	0.38134	521	0.36053	521	0.33936	521	0.3253
520	0.41981	520	0.41794	520	0.42354	520	0.41386	520	0.40292	520	0.38561	520	0.36591	520	0.34544	520	0.33163
519	0.41804	519	0.4168	519	0.42369	519	0.41499	519	0.4056	519	0.38975	519	0.37119	519	0.35134	519	0.33782
518	0.41626	518	0.41552	518	0.4238	518	0.41592	518	0.40796	518	0.39368	518	0.37622	518	0.35693	518	0.34379
517	0.41431	517	0.41432	517	0.42369	517	0.41665	517	0.41028	517	0.39743	517	0.38107	517	0.3624	517	0.34961
516	0.41215	516	0.41282	516	0.42342	516	0.41731	516	0.41242	516	0.40104	516	0.38572	516	0.36777	516	0.35529
515	0.40994	515	0.41123	515	0.42306	515	0.41773	515	0.41437	515	0.40446	515	0.39028	515	0.37293	515	0.36083
514	0.40744	514	0.40943	514	0.42243	514	0.41797	514	0.41607	514	0.40756	514	0.39452	514	0.37797	514	0.36616
513	0.40487	513	0.40752	513	0.4217	513	0.41807	513	0.41763	513	0.41067	513	0.39874	513	0.38277	513	0.37132
512	0.40222	512	0.40547	512	0.42089	512	0.41805	512	0.41898	512	0.41346	512	0.40257	512	0.38736	512	0.3763
511	0.39927	511	0.40328	511	0.41979	511	0.41776	511	0.42017	511	0.41609	511	0.40632	511	0.3918	511	0.38109
510	0.39619	510	0.40084	510	0.41862	510	0.41734	510	0.42121	510	0.41857	510	0.40986	510	0.39605	510	0.38567
509	0.39301	509	0.39835	509	0.41719	509	0.41674	509	0.42191	509	0.42072	509	0.4132	509	0.40007	509	0.39005
508	0.38973	508	0.39581	508	0.41575	508	0.41605	508	0.42267	508	0.42288	508	0.41647	508	0.40395	508	0.39429
507	0.38631	507	0.39303	507	0.41418	507	0.41527	507	0.42318	507	0.42476	507	0.41943	507	0.40759	507	0.39838
506	0.38273	506	0.39013	506	0.41233	506	0.4142	506	0.42345	506	0.42637	506	0.42216	506	0.41093	506	0.40218
505	0.37918	505	0.38725	505	0.41048	505	0.41304	505	0.42361	505	0.42791	505	0.42468	505	0.41412	505	0.40579
504	0.37555	504	0.3842	504	0.40848	504	0.41176	504	0.42351	504	0.42923	504	0.427	504	0.41718	504	0.40919
503	0.37175	503	0.38099	503	0.40631	503	0.41027	503	0.42332	503	0.43025	503	0.42908	503	0.41976	503	0.41225
502	0.3681	502	0.3779	502	0.40418	502	0.40876	502	0.42306	502	0.43121	502	0.431	502	0.42237	502	0.41524
501	0.36433	501	0.37474	501	0.40189	501	0.40717	501	0.4225	501	0.43185	501	0.43264	501	0.42465	501	0.4179
500	0.36052	500	0.37147	500	0.3995	500	0.40543	500	0.42185	500	0.43234	500	0.43417	500	0.42685	500	0.4205
499	0.35672	499	0.36816	499	0.39697	499	0.40347	499	0.42103	499	0.4327	499	0.43546	499	0.42874	499	0.42266
498	0.35299	498	0.36484	498	0.39451	498	0.40155	498	0.4201	498	0.43287	498	0.43652	498	0.43039	498	0.42469
497	0.34916	497	0.36151	497	0.39189	497	0.39947	497	0.4189	497	0.43278	497	0.43729	497	0.43172	497	0.42646
496	0.34541	496	0.35818	496	0.38924	496	0.39729	496	0.41767	496	0.43245	496	0.43781	496	0.43279	496	0.42797
495	0.34169	495	0.35483	495	0.38647	495	0.39504	495	0.41629	495	0.43209	495	0.4382	495	0.43375	495	0.42923
494	0.33793	494	0.35144	494	0.38364	494	0.39265	494	0.4147	494	0.4314	494	0.43831	494	0.43438	494	0.43035
493	0.33425	493	0.34802	493	0.3808	493	0.39024	493	0.41304	493	0.43064	493	0.43823	493	0.4349	493	0.43117
492	0.33063	492	0.34474	492	0.37801	492	0.38777	492	0.41132	492	0.42972	492	0.43804	492	0.43519	492	0.43184
491	0.32701	491	0.34137	491	0.37502	491	0.38515	491	0.40933	491	0.42855	491	0.43754	491	0.43512	491	0.43218
490	0.32351	490	0.33803	490	0.37204	490	0.38252	490	0.40734	490	0.42728	490	0.43684	490	0.43497	490	0.43232
489	0.32003	489	0.33478	489	0.36909	489	0.37988	489	0.40527	489	0.42585	489	0.43601	489	0.4346	489	0.43231
488	0.31654	488	0.33145	488	0.36611	488	0.37707	488	0.40294	488	0.42427	488	0.43495	488	0.43404	488	0.43202
487	0.31315	487	0.32817	487	0.36308	487	0.3743	487	0.40066	487	0.42251	487	0.4338	487	0.43327	487	0.43168
486	0.30975	486	0.32493	486	0.36	486	0.37149	486	0.39836	486	0.42066	486	0.43243	486	0.43232	486	0.431
485	0.30639	485	0.3217	485	0.35696	485	0.36856	485	0.39587	485	0.41862	485	0.43085	485	0.43118	485	0.43013
484	0.30313	484	0.3185	484	0.35384	484	0.3657	484	0.39335	484	0.41661	484	0.42928	484	0.42997	484	0.42923
483	0.29992	483	0.31539	483	0.35073	483	0.36279	483	0.39068	483	0.41442	483	0.42744	483	0.42849	483	0.42805
482	0.2967	482	0.31214	482	0.34764	482	0.3598	482	0.38799	482	0.41208	482	0.42542	482	0.42686	482	0.42678
481	0.2936	481	0.30909	481	0.34457	481	0.35678	481	0.38519	481	0.40964	481	0.42342	481	0.42514	481	0.42527
480	0.29041	480	0.306	480	0.34145	480	0.35371	480	0.38233	480	0.4071	480	0.42125	480	0.42318	480	0.42359
479	0.28736	479	0.3029	479	0.33844	479	0.35075	479	0.37945	479	0.40465	479	0.419	479	0.42122	479	0.42187
478	0.28417	478	0.29978	478	0.33512	478	0.34753	478	0.37646	478	0.40179	478	0.41646	478	0.41906	478	0.41987
477	0.2811	477	0.29675	477	0.33209	477	0.3444	477	0.37349	477	0.39905	477	0.41396	477	0.41677	477	0.41788
476	0.27816	476	0.29373	476	0.32894	476	0.34132	476	0.37053	476	0.39631	476	0.4114	476	0.41445	476	0.41575
475	0.27519	475	0.29072	475	0.32592	475	0.33826	475	0.36747	475	0.39351	475	0.4088	475	0.41203	475	0.41356
474	0.27225	474	0.28775	474	0.32283	474	0.3352	474	0.3644	474	0.39059	474	0.40612	474	0.4095	474	0.41122
473	0.26931	473	0.28476	473	0.31965	473	0.33207	473	0.36122	473	0.38756	473	0.40321	473	0.40684	473	0.40872
472	0.26637	472	0.28176	472	0.31652	472	0.32885	472	0.35806	472	0.38445	472	0.40031	472	0.40399	472	0.40613
471	0.26357	471	0.27895	471	0.31353	471	0.3258	471	0.35495	471	0.38138	471	0.39737	471	0.40128	471	0.40354
470	0.26066	470	0.27598	470	0.31037	470	0.3226	470	0.35168	470	0.37821	470	0.39431	470	0.39838	470	0.40078
469	0.25783	469	0.27317	469	0.30736	469	0.31946	469	0.34842	469	0.37503	469	0.39122	469	0.39533	469	0.39797
468	0.25515	468	0.27033	468	0.30435	468	0.31639	468	0.34526	468	0.37189	468	0.38813	468	0.39241	468	0.39523
467	0.25244	467	0.26751	467	0.30132	467	0.31327	467	0.34203	467	0.36866	467	0.38497	467	0.38928	467	0.39225
466	0.24977	466	0.26475	466	0.29836	466	0.31022	466	0.33883	466	0.36545	466	0.3818	466	0.38619	466	0.38927
465	0.24718	465	0.26209	465	0.29543	465	0.30716	465	0.33565	465	0.36218	465	0.37852	465	0.38308	465	0.3862
464	0.24461	464	0.2594	464	0.29253	464	0.30413	464	0.33247	464	0.3589	464	0.37529	464	0.37998	464	0.38315
463	0.24203	463	0.25671	463	0.28948	463	0.30103	463	0.32911	463	0.35551	463	0.37196	463	0.37667	463	0.37997
462	0.23954	462	0.25416	462	0.28671	462	0.29806	462	0.32596	462	0.3523	462	0.36864	462	0.37345	462	0.37679
461	0.23721	461	0.25158	461	0.28391	461	0.29511	461	0.32282	461	0.34897	461	0.36533	461	0.37023	461	0.37361
460	0.23486	460	0.24916	460	0.28114	460	0.29226	460	0.31971	460	0.34582	460	0.3621	460	0.36702	460	0.37045
459	0.23249	459	0.24666	459	0.27831	459	0.28935	459	0.31656	459	0.34248	459	0.3588	459	0.36372	459	0.3672
458	0.2302	458	0.24425	458	0.27561	458	0.28641	458	0.31346	458	0.33915	458	0.35548	458	0.36034	458	0.36393
457	0.22797	457	0.24181	457	0.27289	457	0.28358	457	0.31036	457	0.33589	457	0.35213	457	0.35701	457	0.36051
456	0.22583	456	0.23959	456	0.27029	456	0.28086	456	0.30732	456	0.33273	456	0.34881	456	0.35373	456	0.35727
455	0.22362	455	0.23727	455	0.2677	455	0.27806	455	0.30429	455	0.32952	455	0.34549	455	0.3504	455	0.35394
454	0.22173	454	0.23512	454	0.26525	454	0.27546	454	0.30139	454	0.32645	454	0.34232	454	0.34715	454	0.35088
453	0.21968	453	0.23295	453	0.26276	453	0.27279	453	0.29841	453	0.32328	453	0.33903	453	0.34382	453	0.34754
452	0.21765	452	0.23085	452	0.26032	452	0.27021	452	0.29563	452	0.32016	452	0.33574	452	0.34058	452	0.3443
451	0.21563	451	0.22854	451	0.25778	451	0.26748	451	0.29255	451	0.31674	451	0.33245	451	0.33723	451	0.34105
450	0.21382	450	0.22655	450	0.25539	450	0.26502	450	0.2898	450	0.31377	450	0.32935	450	0.334	450	0.33782
449	0.21189	449	0.22457	449	0.25315	449	0.26252	449	0.28708	449	0.31076	449	0.32608	449	0.33081	449	0.33456
448	0.21004	448	0.22258	448	0.25076	448	0.26001	448	0.28421	448	0.30768	448	0.32292	448	0.32751	448	0.33134
447	0.20829	447	0.22068	447	0.24861	447	0.25763	447	0.28161	447	0.30485	447	0.31992	447	0.32445	447	0.32826
446	0.20645	446	0.21875	446	0.2463	446	0.25524	446	0.27892	446	0.30189	446	0.3168	446	0.32126	446	0.32505
445	0.20469	445	0.21676	445	0.24406	445	0.25288	445	0.27617	445	0.29903	445	0.31377	445	0.31815	445	0.32191
444	0.20288	444	0.21483	444	0.24183	444	0.25045	444	0.27346	444	0.29612	444	0.31063	444	0.31502	444	0.31877
443	0.20112	443	0.21297	443	0.23964	443	0.24818	443	0.2709	443	0.29329	443	0.30763	443	0.3119	443	0.31568
442	0.19926	442	0.21099	442	0.23741	442	0.24577	442	0.26827	442	0.29047	442	0.30459	442	0.30887	442	0.31257
441	0.19761	441	0.20915	441	0.23532	441	0.24358	441	0.26577	441	0.28769	441	0.30165	441	0.30588	441	0.30954
440	0.19598	440	0.20739	440	0.23329	440	0.24138	440	0.26337	440	0.28508	440	0.29891	440	0.30293	440	0.30661
439	0.19428	439	0.20559	439	0.23117	439	0.23908	439	0.26081	439	0.28235	439	0.29599	439	0.29994	439	0.30359
438	0.19251	438	0.20375	438	0.22914	438	0.23698	438	0.25837	438	0.27975	438	0.29311	438	0.29705	438	0.30068
437	0.19081	437	0.20187	437	0.22688	437	0.23465	437	0.25581	437	0.27709	437	0.29036	437	0.29417	437	0.2977
436	0.18918	436	0.2002	436	0.22499	436	0.23252	436	0.25343	436	0.27451	436	0.28766	436	0.29138	436	0.29482
435	0.1876	435	0.19845	435	0.223	435	0.23042	435	0.25116	435	0.27194	435	0.2849	435	0.2885	435	0.29199
434	0.18592	434	0.19672	434	0.22095	434	0.22827	434	0.24875	434	0.26936	434	0.28214	434	0.28572	434	0.28928
433	0.18429	433	0.1949	433	0.21898	433	0.22612	433	0.24641	433	0.26676	433	0.27948	433	0.28294	433	0.28642
432	0.18277	432	0.19323	432	0.21704	432	0.22411	432	0.24415	432	0.26447	432	0.27695	432	0.28021	432	0.28375
431	0.18109	431	0.19151	431	0.2151	431	0.22201	431	0.24184	431	0.26188	431	0.27414	431	0.2773	431	0.28099
430	0.17953	430	0.18986	430	0.21316	430	0.21996	430	0.23954	430	0.25946	430	0.27145	430	0.27468	430	0.27831
429	0.17794	429	0.18815	429	0.21128	429	0.218	429	0.23731	429	0.257	429	0.26888	429	0.27205	429	0.27561
428	0.1764	428	0.18649	428	0.2093	428	0.21587	428	0.23502	428	0.25463	428	0.26639	428	0.26938	428	0.27291
427	0.17485	427	0.18478	427	0.20743	427	0.21388	427	0.2328	427	0.25219	427	0.26381	427	0.26671	427	0.27026
426	0.17335	426	0.18313	426	0.20552	426	0.21185	426	0.23058	426	0.24988	426	0.2613	426	0.2641	426	0.26765
425	0.17185	425	0.18159	425	0.20372	425	0.20994	425	0.22837	425	0.24752	425	0.25882	425	0.26166	425	0.26515
424	0.1703	424	0.17979	424	0.20174	424	0.20784	424	0.22615	424	0.24503	424	0.25625	424	0.25911	424	0.26255
423	0.16887	423	0.1783	423	0.1999	423	0.20587	423	0.22399	423	0.24276	423	0.25385	423	0.2565	423	0.25999
422	0.16755	422	0.17685	422	0.19822	422	0.20406	422	0.222	422	0.24059	422	0.25153	422	0.25408	422	0.25744
421	0.16611	421	0.17525	421	0.19643	421	0.20213	421	0.21982	421	0.23827	421	0.2491	421	0.25156	421	0.25494
420	0.16455	420	0.17359	420	0.19446	420	0.20011	420	0.21753	420	0.23584	420	0.24653	420	0.24892	420	0.25225
419	0.16326	419	0.1722	419	0.19279	419	0.19833	419	0.21551	419	0.23367	419	0.24425	419	0.24653	419	0.24982
418	0.1619	418	0.17078	418	0.19108	418	0.1965	418	0.21351	418	0.23159	418	0.24188	418	0.24417	418	0.2474
417	0.16053	417	0.16918	417	0.1892	417	0.19452	417	0.21129	417	0.22921	417	0.23942	417	0.24165	417	0.24472
416	0.15915	416	0.1677	416	0.18747	416	0.19259	416	0.20918	416	0.22692	416	0.23704	416	0.23916	416	0.24235
415	0.15787	415	0.16631	415	0.18578	415	0.19085	415	0.20716	415	0.2248	415	0.23475	415	0.23685	415	0.23988
414	0.15657	414	0.16486	414	0.18408	414	0.18884	414	0.20503	414	0.22248	414	0.23232	414	0.23425	414	0.23734
413	0.15514	413	0.16325	413	0.18219	413	0.18694	413	0.20278	413	0.22002	413	0.22971	413	0.23176	413	0.23461
412	0.15379	412	0.1618	412	0.18047	412	0.18501	412	0.20071	412	0.21776	412	0.22719	412	0.22914	412	0.23206
411	0.15277	411	0.1605	411	0.17896	411	0.18341	411	0.19876	411	0.21561	411	0.2249	411	0.22683	411	0.22965
410	0.1514	410	0.15916	410	0.1773	410	0.18158	410	0.19672	410	0.21336	410	0.2225	410	0.22439	410	0.22719
409	0.15021	409	0.15777	409	0.17562	409	0.17977	409	0.19462	409	0.21114	409	0.2201	409	0.22185	409	0.22459
408	0.14895	408	0.1563	408	0.1739	408	0.17785	408	0.19245	408	0.20878	408	0.21764	408	0.21927	408	0.22205
407	0.14779	407	0.15503	407	0.17228	407	0.17611	407	0.19043	407	0.20651	407	0.21523	407	0.21683	407	0.21951
406	0.14649	406	0.15362	406	0.1706	406	0.17427	406	0.18827	406	0.20427	406	0.21272	406	0.21425	406	0.21693
405	0.14536	405	0.15234	405	0.16896	405	0.17253	405	0.18637	405	0.20203	405	0.21034	405	0.21175	405	0.21436
404	0.1443	404	0.15109	404	0.16746	404	0.17087	404	0.18439	404	0.19988	404	0.20804	404	0.20939	404	0.21194
403	0.14312	403	0.14974	403	0.16586	403	0.16911	403	0.18233	403	0.19762	403	0.20555	403	0.20678	403	0.20936
402	0.14212	402	0.14852	402	0.1643	402	0.16753	402	0.18038	402	0.19546	402	0.2032	402	0.20437	402	0.20681
401	0.14085	401	0.14726	401	0.16271	401	0.16568	401	0.17828	401	0.1931	401	0.20073	401	0.20176	401	0.20416
400	0.13984	400	0.146	400	0.1612	400	0.16414	400	0.17637	400	0.19104	400	0.19841	400	0.19924	400	0.20172
399	0.13895	399	0.14504	399	0.1598	399	0.16269	399	0.17462	399	0.18906	399	0.19612	399	0.19703	399	0.19936
398	0.13797	398	0.14382	398	0.15843	398	0.16109	398	0.17271	398	0.18688	398	0.19391	398	0.19454	398	0.19689
397	0.13696	397	0.1427	397	0.15701	397	0.15943	397	0.17093	397	0.18488	397	0.19153	397	0.1921	397	0.19441
396	0.13619	396	0.14175	396	0.15564	396	0.15803	396	0.16918	396	0.18281	396	0.1894	396	0.1898	396	0.19204
395	0.13533	395	0.14067	395	0.15425	395	0.15666	395	0.16739	395	0.18089	395	0.18719	395	0.18747	395	0.18962
394	0.13436	394	0.13969	394	0.15296	394	0.15513	394	0.16564	394	0.17884	394	0.18497	394	0.18514	394	0.18727
393	0.13354	393	0.13874	393	0.15172	393	0.15379	393	0.16394	393	0.1769	393	0.18289	393	0.18294	393	0.18498
392	0.13275	392	0.13773	392	0.15048	392	0.15242	392	0.16238	392	0.17504	392	0.18072	392	0.18063	392	0.18256
391	0.13198	391	0.13683	391	0.14936	391	0.15109	391	0.1607	391	0.17315	391	0.17865	391	0.17841	391	0.18038
390	0.13135	390	0.13601	390	0.14817	390	0.14981	390	0.15911	390	0.17128	390	0.1766	390	0.17626	390	0.1781
389	0.13064	389	0.13512	389	0.1471	389	0.1486	389	0.15763	389	0.16952	389	0.17476	389	0.17422	389	0.17593
388	0.13008	388	0.13436	388	0.14603	388	0.14741	388	0.15611	388	0.16785	388	0.1727	388	0.17202	388	0.17377
387	0.12942	387	0.13361	387	0.14483	387	0.14611	387	0.15463	387	0.16602	387	0.17077	387	0.16993	387	0.17169
386	0.12878	386	0.13286	386	0.14388	386	0.14501	386	0.15319	386	0.16427	386	0.16885	386	0.16781	386	0.1695
385	0.12841	385	0.13227	385	0.1431	385	0.14409	385	0.15189	385	0.1627	385	0.16718	385	0.16601	385	0.16753
384	0.12787	384	0.13167	384	0.14222	384	0.14295	384	0.15056	384	0.16114	384	0.16545	384	0.16406	384	0.16548
383	0.1273	383	0.13095	383	0.14125	383	0.14192	383	0.14925	383	0.15968	383	0.16359	383	0.16217	383	0.16349
382	0.12694	382	0.13041	382	0.14047	382	0.14107	382	0.14813	382	0.1583	382	0.16206	382	0.16041	382	0.16166
381	0.12642	381	0.12981	381	0.13959	381	0.14006	381	0.14688	381	0.15678	381	0.16028	381	0.15853	381	0.15974
380	0.12611	380	0.12931	380	0.13892	380	0.1392	380	0.14576	380	0.15545	380	0.1587	380	0.1568	380	0.15792
379	0.12577	379	0.1289	379	0.13811	379	0.13844	379	0.14477	379	0.15408	379	0.1573	379	0.15502	379	0.15621
378	0.12551	378	0.12855	378	0.13763	378	0.13775	378	0.14381	378	0.15296	378	0.15597	378	0.1535	378	0.15468
377	0.1252	377	0.12808	377	0.13683	377	0.13694	377	0.14279	377	0.15166	377	0.15442	377	0.15187	377	0.15305
376	0.12512	376	0.12777	376	0.13644	376	0.13634	376	0.14186	376	0.1506	376	0.15319	376	0.15044	376	0.15142
375	0.125	375	0.12763	375	0.13582	375	0.13591	375	0.1411	375	0.1496	375	0.15201	375	0.1493	375	0.15007
374	0.12486	374	0.12741	374	0.13541	374	0.13536	374	0.14038	374	0.14867	374	0.15095	374	0.14792	374	0.14875
373	0.12481	373	0.12708	373	0.1351	373	0.13487	373	0.13967	373	0.14761	373	0.14978	373	0.14663	373	0.14749
372	0.12477	372	0.12705	372	0.13467	372	0.13449	372	0.13898	372	0.14695	372	0.14871	372	0.14562	372	0.1462
371	0.12478	371	0.12692	371	0.13433	371	0.13409	371	0.13847	371	0.14616	371	0.14786	371	0.14442	371	0.14509
370	0.12485	370	0.12682	370	0.13397	370	0.13378	370	0.13791	370	0.14536	370	0.14687	370	0.14339	370	0.14383
369	0.12503	369	0.12682	369	0.13395	369	0.1336	369	0.13738	369	0.14484	369	0.14625	369	0.14249	369	0.14293
368	0.12529	368	0.12699	368	0.13391	368	0.13344	368	0.13702	368	0.14428	368	0.1454	368	0.14171	368	0.14197
367	0.12552	367	0.12703	367	0.13377	367	0.13321	367	0.13676	367	0.14383	367	0.14482	367	0.1409	367	0.14106
366	0.12568	366	0.1272	366	0.13377	366	0.13325	366	0.13642	366	0.14339	366	0.14422	366	0.14022	366	0.1404
365	0.12599	365	0.12732	365	0.13356	365	0.13326	365	0.1361	365	0.14299	365	0.14349	365	0.13952	365	0.13969
364	0.12644	364	0.12754	364	0.1338	364	0.13329	364	0.13593	364	0.1427	364	0.14313	364	0.13903	364	0.13905
363	0.12658	363	0.12793	363	0.13391	363	0.13313	363	0.13589	363	0.1423	363	0.14275	363	0.13839	363	0.13845
362	0.1272	362	0.12829	362	0.13415	362	0.13344	362	0.13596	362	0.14224	362	0.14256	362	0.13793	362	0.1379
361	0.1277	361	0.12866	361	0.13428	361	0.13351	361	0.1359	361	0.14203	361	0.14222	361	0.13752	361	0.13755
360	0.12818	360	0.12907	360	0.1345	360	0.1337	360	0.13592	360	0.14193	360	0.142	360	0.13719	360	0.1371
359	0.12872	359	0.12951	359	0.13483	359	0.13407	359	0.13599	359	0.14187	359	0.1416	359	0.13684	359	0.13668
358	0.12914	358	0.12998	358	0.13505	358	0.13431	358	0.13596	358	0.14172	358	0.14144	358	0.13644	358	0.13624
357	0.12988	357	0.13053	357	0.13554	357	0.13462	357	0.13618	357	0.14173	357	0.14137	357	0.13629	357	0.1359
356	0.13057	356	0.13108	356	0.1358	356	0.13494	356	0.13617	356	0.14171	356	0.1412	356	0.13592	356	0.13552
355	0.13104	355	0.13148	355	0.13607	355	0.13517	355	0.13628	355	0.14158	355	0.14088	355	0.13545	355	0.13505
354	0.13177	354	0.13192	354	0.1364	354	0.13538	354	0.13626	354	0.14151	354	0.14053	354	0.13498	354	0.13449
353	0.13232	353	0.13242	353	0.13675	353	0.13582	353	0.1364	353	0.1414	353	0.14041	353	0.13481	353	0.13406
352	0.13298	352	0.13294	352	0.13703	352	0.13615	352	0.13652	352	0.14119	352	0.14015	352	0.13421	352	0.13356
351	0.13388	351	0.13376	351	0.13749	351	0.13663	351	0.1367	351	0.14137	351	0.14004	351	0.13409	351	0.13321
350	0.13447	350	0.13423	350	0.13783	350	0.13695	350	0.13695	350	0.14126	350	0.13983	350	0.13364	350	0.13278

## Sheet: figure 3b
Figure 3b
IP
PM6		PM1		PM2		PBFTZ		PM6:Y6		PM1:Y6		PM2:Y6		PBFTZ:Y6
Q vector（Å-1）	intensity	Q vector（Å-1）	intensity	Q vector（Å-1）	intensity	Q vector（Å-1）	intensity	Q vector（Å-1）	intensity	Q vector（Å-1）	intensity	Q vector（Å-1）	intensity	Q vector（Å-1）	intensity
0.12405	379167	0.12405	89375	0.12405	26625	0.12405	5200	0.12405	192	0.12405	28.8	0.12405	8.96	0.12405	9.30667
0.12891	457738	0.12891	104464	0.12891	30446.4	0.12891	6312.92	0.12891	219.048	0.12891	41	0.12891	9.6	0.12891	8.31237
0.13378	539583	0.13378	128906	0.13378	32304.7	0.13378	7071.43	0.13378	226.25	0.13378	40.8125	0.13378	10.0167	0.13378	8.18667
0.13864	529167	0.13864	118164	0.13864	30312.5	0.13864	6809.52	0.13864	227.083	0.13864	42.375	0.13864	9.58333	0.13864	6.94
0.14351	536112	0.14351	123785	0.14351	31041.7	0.14351	6740.74	0.14351	250.741	0.14351	45	0.14351	9.82223	0.14351	6.32296
0.14837	542129	0.14837	135938	0.14837	33402.8	0.14837	7333.33	0.14837	229.259	0.14837	44.2222	0.14837	9.27408	0.14837	5.75112
0.15324	561250	0.15324	138594	0.15324	34937.5	0.15324	6933.33	0.15324	251	0.15324	47.7	0.15324	9.81333	0.15324	5.38933
0.1581	559850	0.1581	125568	0.1581	33579.7	0.1581	6926.41	0.1581	254.848	0.1581	46.1364	0.1581	10.1091	0.1581	5.04243
0.16296	567804	0.16296	144460	0.16296	34346.6	0.16296	7463.2	0.16296	256.667	0.16296	47.6364	0.16296	10.3273	0.16296	4.85819
0.16783	587121	0.16783	144460	0.16783	36221.6	0.16783	6995.67	0.16783	279.394	0.16783	48.2272	0.16783	10.6667	0.16783	4.43637
0.17269	579512	0.17269	150391	0.17269	34817.8	0.17269	7380.95	0.17269	278.333	0.17269	51.5	0.17269	11.4	0.17269	4.36888
0.17756	588783	0.17756	165264	0.17756	37355.6	0.17756	7670.33	0.17756	296.154	0.17756	53.5385	0.17756	11.1898	0.17756	4.06565
0.18242	608712	0.18242	167472	0.18242	38465.9	0.18242	7584.42	0.18242	306.97	0.18242	58.7275	0.18242	12.4364	0.18242	3.90304
0.18729	636200	0.18729	170117	0.18729	42793.1	0.18729	7886.9	0.18729	347.083	0.18729	62.531	0.18729	12.4417	0.18729	3.96
0.19215	654512	0.19215	175652	0.19215	42291.6	0.19215	8357.14	0.19215	354.723	0.19215	60.9585	0.19215	13.8444	0.19215	4.07112
0.19702	707600	0.19702	199908	0.19702	45588.1	0.19702	8560.23	0.19702	377.45	0.19702	76.441	0.19702	14.8313	0.19702	5.13099
0.20188	725833	0.20188	206042	0.20188	47125	0.20188	8685.71	0.20188	414	0.20188	97.9	0.20188	15.7867	0.20188	8.00355
0.20675	748958	0.20675	221289	0.20675	47949.4	0.20675	9166.67	0.20675	465.417	0.20675	108.844	0.20675	18.3584	0.20675	12.4416
0.21161	808854	0.21161	233300	0.21161	51386.9	0.21161	9488.1	0.21161	542.083	0.21161	114.719	0.21161	21.9917	0.21161	17.1483
0.21648	834804	0.21648	250092	0.21648	55625	0.21648	9635.81	0.21648	578.43	0.21648	108.294	0.21648	24.7216	0.21648	15.2377
0.22134	873150	0.22134	260244	0.22134	58524.4	0.22134	10989.4	0.22134	606.853	0.22134	111.111	0.22134	25.9408	0.22134	12.5452
0.2262	927696	0.2262	281709	0.2262	60220.6	0.2262	10896.4	0.2262	656.863	0.2262	117.029	0.2262	24.9255	0.2262	8.47373
0.23107	995417	0.23107	294688	0.23107	66093.8	0.23107	11776.2	0.23107	758.5	0.23107	124.075	0.23107	24.7	0.23107	6.63733
0.23593	1041430	0.23593	328298	0.23593	71961.9	0.23593	12682.6	0.23593	849.813	0.23593	131.972	0.23593	27.0148	0.23593	5.30816
0.2408	1123210	0.2408	350744	0.2408	78169.7	0.2408	13591.8	0.2408	957.143	0.2408	148.167	0.2408	29.346	0.2408	5.03365
0.24566	1185630	0.24566	379219	0.24566	85156.2	0.24566	14900	0.24566	1089.83	0.24566	163	0.24566	33.34	0.24566	4.992
0.25053	1256550	0.25053	413766	0.25053	87544.7	0.25053	16376.4	0.25053	1249.37	0.25053	181.048	0.25053	36.0952	0.25053	5.32952
0.25539	1345830	0.25539	450711	0.25539	98082.5	0.25539	18047.6	0.25539	1373.03	0.25539	207.363	0.25539	41.0424	0.25539	5.29091
0.26026	1385210	0.26026	486875	0.26026	105172	0.26026	19633.3	0.26026	1502.17	0.26026	234.475	0.26026	45.1333	0.26026	5.99067
0.26512	1505430	0.26512	513247	0.26512	112011	0.26512	22000	0.26512	1689.42	0.26512	266.413	0.26512	52.0173	0.26512	6.5368
0.26999	1509660	0.26999	533025	0.26999	120483	0.26999	24584.4	0.26999	1828.64	0.26999	297.932	0.26999	55.7152	0.26999	7.37333
0.27485	1567670	0.27485	566062	0.27485	130412	0.27485	28933.3	0.27485	2010	0.27485	332.58	0.27485	64.256	0.27485	8.31147
0.27971	1622050	0.27971	595378	0.27971	138073	0.27971	32011.9	0.27971	2174.31	0.27971	369.041	0.27971	71.1556	0.27971	9.45221
0.28458	1665500	0.28458	603562	0.28458	142800	0.28458	36255.2	0.28458	2259.73	0.28458	393.28	0.28458	76.9493	0.28458	10.9419
0.28944	1637500	0.28944	606611	0.28944	148822	0.28944	41633.7	0.28944	2331.67	0.28944	422.962	0.28944	81.4564	0.28944	12.3743
0.29431	1630210	0.29431	610417	0.29431	150287	0.29431	44535.7	0.29431	2288.33	0.29431	422.709	0.29431	81.5777	0.29431	13.8022
0.29917	1569970	0.29917	593211	0.29917	153341	0.29917	47622.3	0.29917	2233.79	0.29917	416.345	0.29917	82.5057	0.29917	15.3573
0.30404	1559900	0.30404	591277	0.30404	154362	0.30404	50019.8	0.30404	2138.19	0.30404	406.041	0.30404	81.6444	0.30404	16.7
0.3089	1464030	0.3089	576927	0.3089	156229	0.3089	52114.3	0.3089	1958.78	0.3089	381.8	0.3089	79.5644	0.3089	17.1805
0.31377	1375460	0.31377	527489	0.31377	150579	0.31377	51679	0.31377	1759.14	0.31377	350.055	0.31377	75.2939	0.31377	17.4696
0.31863	1322410	0.31863	495473	0.31863	146110	0.31863	50137.9	0.31863	1594.37	0.31863	313.759	0.31863	68.4092	0.31863	17.3876
0.3235	1234580	0.3235	463333	0.3235	137938	0.3235	46784.1	0.3235	1440.67	0.3235	288.116	0.3235	62.9911	0.3235	16.8302
0.32836	1148330	0.32836	428333	0.32836	132062	0.32836	43117.4	0.32836	1265.89	0.32836	255.3	0.32836	56.52	0.32836	15.7467
0.33323	1054030	0.33323	383064	0.33323	125192	0.33323	39705	0.33323	1141.08	0.33323	228.032	0.33323	52.4129	0.33323	14.1729
0.33809	980892	0.33809	363039	0.33809	116153	0.33809	35973.7	0.33809	1022.18	0.33809	206.758	0.33809	47.3288	0.33809	12.1913
0.34296	912121	0.34296	333997	0.34296	109062	0.34296	32528.1	0.34296	950.807	0.34296	188.5	0.34296	42.9819	0.34296	10.4921
0.34782	876579	0.34782	300108	0.34782	100334	0.34782	29333.3	0.34782	845.633	0.34782	174.707	0.34782	40.1655	0.34782	8.79816
0.35268	810833	0.35268	276428	0.35268	94205.3	0.35268	26451.7	0.35268	815.81	0.35268	160.529	0.35268	38.0648	0.35268	7.59315
0.35755	757033	0.35755	261231	0.35755	85908.1	0.35755	23913.7	0.35755	760.627	0.35755	151.609	0.35755	35.6208	0.35755	6.57749
0.36241	701546	0.36241	239509	0.36241	78437.5	0.36241	21842.2	0.36241	738.857	0.36241	141.957	0.36241	33.0781	0.36241	5.83315
0.36728	670954	0.36728	223116	0.36728	74990.9	0.36728	20112	0.36728	716.57	0.36728	136.118	0.36728	32.4	0.36728	5.38509
0.37214	620954	0.37214	204375	0.37214	68160.6	0.37214	18299.3	0.37214	663.713	0.37214	132.957	0.37214	30.0267	0.37214	4.92115
0.37701	608333	0.37701	197634	0.37701	64767.8	0.37701	16990.5	0.37701	667.333	0.37701	128.643	0.37701	29.5315	0.37701	4.65296
0.38187	559925	0.38187	181066	0.38187	58658.1	0.38187	15518.2	0.38187	651.47	0.38187	124.368	0.38187	27.898	0.38187	4.40549
0.38674	540921	0.38674	176122	0.38674	56210	0.38674	14507.9	0.38674	650.597	0.38674	121.5	0.38674	28.0616	0.38674	4.3836
0.3916	520238	0.3916	166697	0.3916	51759.1	0.3916	13156.5	0.3916	617.81	0.3916	119.129	0.3916	27.3143	0.3916	4.016
0.39647	511858	0.39647	162339	0.39647	50256.6	0.39647	12598.3	0.39647	604.873	0.39647	116.385	0.39647	26.4957	0.39647	4.14632
0.40133	469017	0.40133	149920	0.40133	47091.2	0.40133	11855.9	0.40133	617.863	0.40133	116.475	0.40133	25.7504	0.40133	4.05675
0.40619	472108	0.40619	147743	0.40619	45807.2	0.40619	11674.6	0.40619	597.223	0.40619	115.584	0.40619	26.1148	0.40619	4.29333
0.41106	462208	0.41106	142769	0.41106	43270.3	0.41106	10693.2	0.41106	597.21	0.41106	120.337	0.41106	25.0016	0.41106	4.99349
0.41592	460417	0.41592	134635	0.41592	40251.9	0.41592	10396.9	0.41592	579.813	0.41592	121.389	0.41592	25.7704	0.41592	5.95333
0.42079	428600	0.42079	137465	0.42079	39680.3	0.42079	10082.3	0.42079	566.893	0.42079	115.568	0.42079	25.3455	0.42079	6.97091
0.42565	425900	0.42565	125211	0.42565	37483.1	0.42565	9773.52	0.42565	581.62	0.42565	110.635	0.42565	25.3657	0.42565	7.20216
0.43052	411434	0.43052	122565	0.43052	36431.6	0.43052	9238.1	0.43052	575.503	0.43052	108.407	0.43052	25.2744	0.43052	7.09085
0.43538	408730	0.43538	120424	0.43538	34412.2	0.43538	8902.5	0.43538	558.253	0.43538	106.381	0.43538	25.5936	0.43538	6.55048
0.44025	397868	0.44025	118132	0.44025	33488.4	0.44025	8507.2	0.44025	545.193	0.44025	98.349	0.44025	23.7736	0.44025	5.59691
0.44511	393023	0.44511	115770	0.44511	33023.1	0.44511	8411.96	0.44511	517.83	0.44511	96.337	0.44511	21.6651	0.44511	4.63069
0.44998	375969	0.44998	115879	0.44998	31758.8	0.44998	7809.52	0.44998	496.823	0.44998	87.558	0.44998	20.6047	0.44998	4.02171
0.45484	374457	0.45484	112806	0.45484	31046.2	0.45484	7786.75	0.45484	472.537	0.45484	84.1195	0.45484	19.9768	0.45484	3.58552
0.45971	369643	0.45971	110454	0.45971	29739.6	0.45971	7614.51	0.45971	458.333	0.45971	83.976	0.45971	18.6667	0.45971	3.32827
0.46457	367602	0.46457	111703	0.46457	29221.9	0.46457	7504.37	0.46457	450.817	0.46457	79.959	0.46457	18.0381	0.46457	3.03675
0.46943	356482	0.46943	106319	0.46943	29097.2	0.46943	7219.05	0.46943	425.853	0.46943	75.8555	0.46943	17.1081	0.46943	2.86755
0.4743	359239	0.4743	108764	0.4743	28580.2	0.4743	7173.91	0.4743	410.433	0.4743	72.989	0.4743	16.0348	0.4743	2.70667
0.47916	345399	0.47916	106250	0.47916	26816.4	0.47916	6918.65	0.47916	394.237	0.47916	71.2915	0.47916	16.0805	0.47916	2.65333
0.48403	349734	0.48403	105751	0.48403	25871	0.48403	6936.17	0.48403	380.07	0.48403	67.3935	0.48403	15.5461	0.48403	2.62752
0.48889	335459	0.48889	103603	0.48889	26881.4	0.48889	6427.6	0.48889	365.103	0.48889	67.51	0.48889	14.936	0.48889	2.58068
0.49376	326701	0.49376	99170.9	0.49376	25861	0.49376	6511.17	0.49376	356.53	0.49376	64.7655	0.49376	14.7864	0.49376	2.50775
0.49862	338690	0.49862	97289.5	0.49862	25937.5	0.49862	6425.66	0.49862	347.413	0.49862	62.041	0.49862	14.0761	0.49862	2.52027
0.50349	326716	0.50349	97242.7	0.50349	25441.2	0.50349	6578.9	0.50349	328.105	0.50349	61.5785	0.50349	13.8275	0.50349	2.43922
0.50835	329500	0.50835	96687.5	0.50835	24343.8	0.50835	6093.33	0.50835	315	0.50835	58.05	0.50835	13.6027	0.50835	2.48373
0.51322	328066	0.51322	97582.5	0.51322	24204	0.51322	6129.38	0.51322	309.057	0.51322	57.613	0.51322	13.044	0.51322	2.41207
0.51808	326786	0.51808	98947.7	0.51808	24502.6	0.51808	5896.99	0.51808	310	0.51808	56.9185	0.51808	13.0395	0.51808	2.36843
0.52295	319318	0.52295	96733	0.52295	24136.4	0.52295	5998.27	0.52295	291.394	0.52295	54.8365	0.52295	12.7394	0.52295	2.32873
0.52781	318167	0.52781	95843.8	0.52781	23625	0.52781	5933.33	0.52781	295.533	0.52781	54.5	0.52781	12.336	0.52781	2.37973
0.53268	322768	0.53268	93080.3	0.53268	23348.2	0.53268	5996.6	0.53268	283.274	0.53268	52.4645	0.53268	12.2095	0.53268	2.38238
0.53754	316204	0.53754	94994.2	0.53754	23663.2	0.53754	5753.09	0.53754	274.136	0.53754	51.472	0.53754	11.7605	0.53754	2.28
0.5424	308884	0.5424	92688.8	0.5424	22659.2	0.5424	5888.59	0.5424	272.138	0.5424	50.3395	0.5424	11.7333	0.5424	2.25459
0.54727	313318	0.54727	92048	0.54727	22907.4	0.54727	5732.99	0.54727	269.821	0.54727	48.4643	0.54727	11.4286	0.54727	2.28714
0.55213	315758	0.55213	93267	0.55213	23119.3	0.55213	5731.6	0.55213	266.242	0.55213	48.5091	0.55213	11.2388	0.55213	2.21042
0.557	310745	0.557	94572.3	0.557	23267.5	0.557	5864.66	0.557	262.456	0.557	48.4035	0.557	11.2164	0.557	2.13848
0.56186	307968	0.56186	93146.9	0.56186	22127.2	0.56186	5787.8	0.56186	258.012	0.56186	45.9562	0.56186	10.8772	0.56186	2.10854
0.56673	306250	0.56673	89682.2	0.56673	22575.4	0.56673	5970.45	0.56673	253.793	0.56673	46.1983	0.56673	10.9218	0.56673	2.14713
0.57159	310170	0.57159	90466.1	0.57159	22240.5	0.57159	6079.1	0.57159	257.175	0.57159	46.3475	0.57159	10.7141	0.57159	2.06192
0.57646	321767	0.57646	90436.4	0.57646	22543.1	0.57646	6208.54	0.57646	244.08	0.57646	45.0086	0.57646	10.5379	0.57646	2.04506
0.58132	312924	0.58132	90916.2	0.58132	22484.1	0.58132	6439.07	0.58132	252.486	0.58132	45.5254	0.58132	10.3661	0.58132	2.0452
0.58619	315876	0.58619	94692.8	0.58619	22500	0.58619	6505.74	0.58619	244.885	0.58619	44.931	0.58619	10.4942	0.58619	2.12138
0.59105	319312	0.59105	92981.1	0.59105	23105.2	0.59105	6926.69	0.59105	247.937	0.59105	45.7381	0.59105	10.455	0.59105	2.17778
0.59591	328472	0.59591	91406.2	0.59591	23744.8	0.59591	7138.1	0.59591	246.889	0.59591	44.6917	0.59591	10.2422	0.59591	2.22489
0.60078	341325	0.60078	96951.9	0.60078	23258.2	0.60078	7266.2	0.60078	246.284	0.60078	44.1476	0.60078	10.3585	0.60078	2.24874
0.60564	347288	0.60564	101513	0.60564	24141.9	0.60564	7303.1	0.60564	245.661	0.60564	44.4047	0.60564	10.3407	0.60564	2.3619
0.61051	364822	0.61051	101127	0.61051	23575.8	0.61051	7105.39	0.61051	248.634	0.61051	44.6557	0.61051	10.0306	0.61051	2.34667
0.61537	361111	0.61537	108783	0.61537	24446	0.61537	7269.84	0.61537	248.889	0.61537	45.3788	0.61537	10.3919	0.61537	2.36485
0.62024	372131	0.62024	112372	0.62024	25015.4	0.62024	6841.53	0.62024	251.202	0.62024	46.0164	0.62024	10.2208	0.62024	2.44371
0.6251	383458	0.6251	114412	0.6251	25480.4	0.6251	7076.05	0.6251	251.343	0.6251	45.6418	0.6251	10.2547	0.6251	2.45055
0.62997	406731	0.62997	117500	0.62997	25591.3	0.62997	6817.58	0.62997	259.282	0.62997	46.5077	0.62997	10.1005	0.62997	2.40574
0.63483	409295	0.63483	115457	0.63483	26490.4	0.63483	6457.14	0.63483	256.051	0.63483	46.1538	0.63483	10.0985	0.63483	2.42913
0.6397	417342	0.6397	119623	0.6397	27288.6	0.6397	6348.74	0.6397	257.402	0.6397	46.0441	0.6397	10.3255	0.6397	2.34863
0.64456	414648	0.64456	120947	0.64456	26460	0.64456	6248.51	0.64456	249.948	0.64456	47	0.64456	10.0292	0.64456	2.23875
0.64943	409881	0.64943	118839	0.64943	25946.4	0.64943	6130.61	0.64943	258.238	0.64943	48.0143	0.64943	9.92	0.64943	2.20419
0.65429	405784	0.65429	119730	0.65429	26599.8	0.65429	6038.38	0.65429	248.308	0.65429	45.8433	0.65429	10.0856	0.65429	2.16677
0.65916	404044	0.65916	115970	0.65916	26158.1	0.65916	5829.13	0.65916	249.167	0.65916	46.25	0.65916	9.97451	0.65916	2.12039
0.66402	408920	0.66402	115515	0.66402	26082.8	0.66402	5887.32	0.66402	242.582	0.66402	45.9085	0.66402	9.90799	0.66402	2.06197
0.66888	378918	0.66888	111637	0.66888	25778.9	0.66888	5762.62	0.66888	246.07	0.66888	43.3806	0.66888	9.47065	0.66888	2.03423
0.67375	383048	0.67375	109867	0.67375	24773.1	0.67375	5853.89	0.67375	235.342	0.67375	43.2055	0.67375	9.2548	0.67375	1.94192
0.67861	369760	0.67861	105421	0.67861	25156.2	0.67861	5658.01	0.67861	227.576	0.67861	42.7955	0.67861	9.31515	0.67861	1.96283
0.68348	368806	0.68348	105511	0.68348	24645.3	0.68348	5741.31	0.68348	228.694	0.68348	41.4325	0.68348	9.64324	0.68348	1.91387
0.68834	358784	0.68834	100676	0.68834	24518.6	0.68834	5746.46	0.68834	230.405	0.68834	41.6487	0.68834	9.21801	0.68834	1.87243
0.69321	342238	0.69321	100578	0.69321	23771.4	0.69321	5639.92	0.69321	231.461	0.69321	39.8561	0.69321	9.01004	0.69321	1.95361
0.69807	335217	0.69807	98523.1	0.69807	23955.5	0.69807	5719.5	0.69807	215.525	0.69807	40.0343	0.69807	9.04475	0.69807	1.8769
0.70294	338600	0.70294	98871.6	0.70294	23433.2	0.70294	5424.6	0.70294	215.324	0.70294	39.5139	0.70294	9.06111	0.70294	1.90111
0.7078	333712	0.7078	97585.2	0.7078	23782.5	0.7078	5583.18	0.7078	212.424	0.7078	39.4676	0.7078	9.129	0.7078	1.84623
0.71267	332389	0.71267	94812.5	0.71267	22729.2	0.71267	5536.5	0.71267	211.244	0.71267	39.4	0.71267	9.05067	0.71267	1.8816
0.71753	335079	0.71753	93855.6	0.71753	22897	0.71753	5697.55	0.71753	216.757	0.71753	38.2702	0.71753	9.04144	0.71753	1.83423
0.7224	325791	0.7224	96004.7	0.7224	22223.1	0.7224	5697.41	0.7224	206.413	0.7224	38.6456	0.7224	9.13755	0.7224	1.77688
0.72726	321284	0.72726	94425.6	0.72726	22478.9	0.72726	5671.82	0.72726	215.586	0.72726	38.0406	0.72726	8.96937	0.72726	1.79784
0.73212	329747	0.73212	89873.4	0.73212	22579.1	0.73212	5717.9	0.73212	210.211	0.73212	37.1519	0.73212	8.79156	0.73212	1.78599
0.73699	311762	0.73699	90466.7	0.73699	22298.2	0.73699	5622.67	0.73699	212.194	0.73699	37.8798	0.73699	9.01941	0.73699	1.76371
0.74185	315515	0.74185	91858.6	0.74185	22208.1	0.74185	5506.27	0.74185	208.509	0.74185	37.9474	0.74185	8.68772	0.74185	1.81895
0.74672	307215	0.74672	92949.7	0.74672	22869.7	0.74672	5724.74	0.74672	209.715	0.74672	36.9939	0.74672	8.90895	0.74672	1.78992
0.75158	306838	0.75158	89543.3	0.75158	22271.6	0.75158	5870.57	0.75158	207.393	0.75158	37.4872	0.75158	8.35384	0.75158	1.81128
0.75645	317175	0.75645	92149.4	0.75645	22804.9	0.75645	5643.44	0.75645	211.504	0.75645	37.0061	0.75645	8.73171	0.75645	1.81366
0.76131	312236	0.76131	89557	0.76131	23049.8	0.76131	5840.87	0.76131	209.662	0.76131	37.5	0.76131	8.58735	0.76131	1.80894
0.76618	324035	0.76618	89234.1	0.76618	22450.5	0.76618	5758.42	0.76618	201.87	0.76618	36.8537	0.76618	8.93008	0.76618	1.77789
0.77104	320784	0.77104	91183	0.77104	22600.4	0.77104	5661	0.77104	205.794	0.77104	36.7441	0.77104	8.75397	0.77104	1.8473
0.77591	322240	0.77591	92714.8	0.77591	22195.3	0.77591	5694.05	0.77591	205.708	0.77591	37.9875	0.77591	8.7	0.77591	1.804
0.78077	323059	0.78077	92453.9	0.78077	22546.2	0.78077	5793.29	0.78077	208.864	0.78077	37.6136	0.78077	8.78333	0.78077	1.85061
0.78563	314278	0.78563	94226.4	0.78563	22888.7	0.78563	5751.45	0.78563	202.642	0.78563	37.25	0.78563	8.74147	0.78563	1.80846
0.7905	326128	0.7905	91176.4	0.7905	22511	0.7905	5977.59	0.7905	201.725	0.7905	36.9706	0.7905	8.67921	0.7905	1.85286
0.79536	314341	0.79536	94331.4	0.79536	22921.5	0.79536	5966.78	0.79536	207.054	0.79536	37.221	0.79536	8.63721	0.79536	1.81457
0.80023	315763	0.80023	95124.2	0.80023	22782.4	0.80023	5838.21	0.80023	205.582	0.80023	38.2169	0.80023	8.76627	0.80023	1.81205
0.80509	319101	0.80509	95891.9	0.80509	23142.6	0.80509	5963.62	0.80509	209.7	0.80509	38.2753	0.80509	8.82547	0.80509	1.87506
0.80996	325843	0.80996	96335.6	0.80996	23005.9	0.80996	5835.6	0.80996	207.857	0.80996	38.2738	0.80996	8.84761	0.80996	1.8581
0.81482	326511	0.81482	95055	0.81482	23076.9	0.81482	6029.3	0.81482	212.564	0.81482	38.5714	0.81482	8.77216	0.81482	1.87135
0.81969	330602	0.81969	95729.2	0.81969	23256.9	0.81969	5946.03	0.81969	214.333	0.81969	38.4278	0.81969	8.78371	0.81969	1.86015
0.82455	329360	0.82455	96693.3	0.82455	23252.2	0.82455	5847.17	0.82455	208.643	0.82455	38.4942	0.82455	8.78915	0.82455	1.85147
0.82942	335235	0.82942	96739.1	0.82942	23634.5	0.82942	6122.15	0.82942	211.522	0.82942	38.7555	0.82942	8.91739	0.82942	1.86203
0.83428	336364	0.83428	97851.6	0.83428	23526.3	0.83428	5976.19	0.83428	212.917	0.83428	39.2897	0.83428	8.93181	0.83428	1.85182
0.83915	339516	0.83915	99848.8	0.83915	24519.5	0.83915	6117.77	0.83915	218.351	0.83915	37.801	0.83915	8.78423	0.83915	1.86724
0.84401	345385	0.84401	99697.5	0.84401	24734.5	0.84401	6250.9	0.84401	217.885	0.84401	39.5645	0.84401	8.96344	0.84401	1.92602
0.84888	343492	0.84888	101053	0.84888	24378.5	0.84888	6121.99	0.84888	224.307	0.84888	39.2809	0.84888	9.00524	0.84888	1.85618
0.85374	336201	0.85374	101999	0.85374	24190.2	0.85374	6247.82	0.85374	225.878	0.85374	38.8764	0.85374	9.09391	0.85374	1.92975
0.8586	346864	0.8586	101915	0.8586	25013.4	0.8586	6304.15	0.8586	227.527	0.8586	39.8924	0.8586	9.28889	0.8586	1.92602
0.86347	350965	0.86347	104194	0.86347	24845.4	0.86347	6280.7	0.86347	224.14	0.86347	40.0369	0.86347	8.99368	0.86347	1.88688
0.86833	349399	0.86833	104897	0.86833	25425.2	0.86833	6366.23	0.86833	236.117	0.86833	40.4433	0.86833	8.98832	0.86833	1.91643
0.8732	354398	0.8732	103056	0.8732	25441	0.8732	6676.19	0.8732	233.963	0.8732	41.5667	0.8732	9.30223	0.8732	1.98341
0.87806	354634	0.87806	105532	0.87806	26116.1	0.87806	6765.79	0.87806	235.238	0.87806	41.801	0.87806	9.18504	0.87806	1.98014
0.88293	365395	0.88293	107895	0.88293	25973.7	0.88293	6646.62	0.88293	241.649	0.88293	41.5211	0.88293	9.39088	0.88293	1.93544
0.88779	371599	0.88779	107462	0.88779	26744.2	0.88779	6844.5	0.88779	241.871	0.88779	42.4031	0.88779	9.38095	0.88779	1.9532
0.89266	368898	0.89266	108223	0.89266	26553	0.89266	6894.66	0.89266	245.522	0.89266	42.2728	0.89266	9.57172	0.89266	1.93643
0.89752	364539	0.89752	109575	0.89752	27061.2	0.89752	7161.1	0.89752	245.78	0.89752	43.3085	0.89752	9.66951	0.89752	1.99801
0.90238	376416	0.90238	109299	0.90238	26368.3	0.90238	7269.53	0.90238	248.22	0.90238	43.6942	0.90238	9.75533	0.90238	1.99741
0.90725	370160	0.90725	109880	0.90725	27392.7	0.90725	7228.48	0.90725	245.118	0.90725	44.1212	0.90725	9.6202	0.90725	2.04498
0.91212	376500	0.91212	108969	0.91212	27406.2	0.91212	7401.9	0.91212	247.567	0.91212	44.715	0.91212	9.81467	0.91212	2.16773
0.91698	373868	0.91698	110801	0.91698	27208.8	0.91698	7473.88	0.91698	249.806	0.91698	45.1068	0.91698	9.59353	0.91698	2.24285
0.92184	384235	0.92184	110986	0.92184	28096	0.92184	7568.97	0.92184	256.014	0.92184	44.9948	0.92184	9.91065	0.92184	2.27904
0.92671	389722	0.92671	110298	0.92671	28050.6	0.92671	7653.51	0.92671	252.159	0.92671	44.4952	0.92671	9.90731	0.92671	2.33473
0.93157	398718	0.93157	113642	0.93157	28323.3	0.93157	7581.5	0.93157	248.814	0.93157	44.6827	0.93157	10.0449	0.93157	2.07128
0.93644	391997	0.93644	113861	0.93644	28725.2	0.93644	7780.3	0.93644	252.046	0.93644	45.4455	0.93644	9.94324	0.93644	2.09479
0.9413	392523	0.9413	110689	0.9413	28764.6	0.9413	7743.66	0.9413	245.981	0.9413	43.8879	0.9413	9.92648	0.9413	2.079
0.94617	393892	0.94617	112379	0.94617	29007.9	0.94617	7930.65	0.94617	250.777	0.94617	45.1893	0.94617	10.0388	0.94617	2.08725
0.95103	391026	0.95103	113356	0.95103	29179.7	0.95103	7988.1	0.95103	246.506	0.95103	45.25	0.95103	10.0731	0.95103	2.10846
0.9559	388523	0.9559	112670	0.9559	28616.5	0.9559	7832.9	0.9559	246.545	0.9559	45.4637	0.9559	10.1006	0.9559	2.08751
0.96076	392917	0.96076	114156	0.96076	29062.5	0.96076	7872.38	0.96076	248.1	0.96076	44.86	0.96076	10.2107	0.96076	2.11253
0.96562	399550	0.96562	114091	0.96562	29138.5	0.96562	7926.21	0.96562	247.417	0.96562	44.1982	0.96562	10.0324	0.96562	2.14294
0.97049	408754	0.97049	114736	0.97049	29432.3	0.97049	8044.56	0.97049	244.74	0.97049	45.4679	0.97049	10.2899	0.97049	2.11694
0.97535	407749	0.97535	115158	0.97535	29550.2	0.97535	8003.56	0.97535	244.891	0.97535	44.5701	0.97535	10.1695	0.97535	2.11713
0.98022	409722	0.98022	114006	0.98022	30087.3	0.98022	7948.52	0.98022	244.354	0.98022	45.6036	0.98022	10.0613	0.98022	2.11628
0.98508	402453	0.98508	114238	0.98508	29465.5	0.98508	7924.34	0.98508	240.685	0.98508	45.1402	0.98508	10.0785	0.98508	2.15227
0.98995	406194	0.98995	112683	0.98995	29918.3	0.98995	7926.21	0.98995	245.405	0.98995	44.8334	0.98995	10.1514	0.98995	2.19555
0.99481	413238	0.99481	113164	0.99481	30273.8	0.99481	8005.9	0.99481	248.466	0.99481	45.2567	0.99481	10.223	0.99481	2.15976
0.99968	412188	0.99968	112544	0.99968	29833.5	0.99968	7928.79	0.99968	248.91	0.99968	45.9159	0.99968	10.1919	0.99968	2.16922
1.00454	413782	1.00454	114290	1.00454	30259.1	1.00454	7978.02	1.00454	252.393	1.00454	45.3803	1.00454	10.3533	1.00454	2.1992
1.00941	417033	1.00941	114463	1.00941	30475.7	1.00941	8059.84	1.00941	248.112	1.00941	45.2655	1.00941	10.5192	1.00941	2.18738
1.01427	412838	1.01427	115020	1.01427	30791.1	1.01427	7964.82	1.01427	248.679	1.01427	46.0045	1.01427	10.2847	1.01427	2.1845
1.01914	423554	1.01914	117015	1.01914	30625	1.01914	8123.49	1.01914	247.542	1.01914	45.7246	1.01914	10.4056	1.01914	2.22554
1.024	428458	1.024	112193	1.024	30466	1.024	7892.86	1.024	254.762	1.024	46.0625	1.024	10.3928	1.024	2.20905
1.02887	430400	1.02887	113655	1.02887	30978.2	1.02887	8162.31	1.02887	252	1.02887	46.3869	1.02887	10.3061	1.02887	2.22493
1.03373	428496	1.03373	117466	1.03373	30529.7	1.03373	8083.13	1.03373	254.237	1.03373	45.517	1.03373	10.5367	1.03373	2.21514
1.03859	421246	1.03859	115917	1.03859	30982.2	1.03859	8119.3	1.03859	250.44	1.03859	45.2857	1.03859	10.482	1.03859	2.24322
1.04346	431558	1.04346	113345	1.04346	30886.3	1.04346	7992.19	1.04346	257.268	1.04346	45.8935	1.04346	10.6033	1.04346	2.27891
1.04832	425608	1.04832	116730	1.04832	31349.1	1.04832	8132.4	1.04832	251.138	1.04832	47.0122	1.04832	10.4358	1.04832	2.25041
1.05319	443908	1.05319	122115	1.05319	31706.9	1.05319	8113.55	1.05319	264.615	1.05319	46.9808	1.05319	10.8051	1.05319	2.35795
1.05805	430904	1.05805	116276	1.05805	32317.8	1.05805	7849.21	1.05805	253.056	1.05805	47.5834	1.05805	10.4333	1.05805	2.27555
1.06292	395182	1.06292	105664	1.06292	28896.5	1.06292	7657.73	1.06292	234.375	1.06292	43.3594	1.06292	9.82083	1.06292	2.00167
1.06778	427683	1.06778	110222	1.06778	30365.5	1.06778	8008.07	1.06778	251.073	1.06778	45.4153	1.06778	10.0814	1.06778	2.15322
1.07265	438467	1.07265	117226	1.07265	31017.5	1.07265	8104.53	1.07265	252.805	1.07265	46.3231	1.07265	10.5431	1.07265	2.23837
1.07751	447608	1.07751	114079	1.07751	31559.1	1.07751	8352.58	1.07751	255.709	1.07751	47.6596	1.07751	10.5773	1.07751	2.28482
1.08238	452867	1.08238	117341	1.08238	31715.9	1.08238	8432.82	1.08238	264.643	1.08238	47.8973	1.08238	10.7667	1.08238	2.25071
1.08724	456183	1.08724	118347	1.08724	31892.5	1.08724	8449.3	1.08724	260.672	1.08724	47.4758	1.08724	10.9032	1.08724	2.31742
1.09211	457204	1.09211	118777	1.09211	31943.8	1.09211	8599.68	1.09211	262.514	1.09211	48.5763	1.09211	10.904	1.09211	2.31277
1.09697	467796	1.09697	121536	1.09697	32185	1.09697	8663.71	1.09697	263.437	1.09697	49.3954	1.09697	11.045	1.09697	2.28899
1.10183	464338	1.10183	120792	1.10183	33053.8	1.10183	8685.42	1.10183	264.409	1.10183	48.3071	1.10183	11.053	1.10183	2.35275
1.1067	469229	1.1067	122695	1.1067	33442.5	1.1067	8834.5	1.1067	270.328	1.1067	49.2951	1.1067	11.2623	1.1067	2.35629
1.11156	481312	1.11156	121165	1.11156	33226.9	1.11156	8778.5	1.11156	267.424	1.11156	49.7614	1.11156	11.095	1.11156	2.37636
1.11643	480754	1.11643	124752	1.11643	33765	1.11643	8901.74	1.11643	274.286	1.11643	49.9246	1.11643	11.1936	1.11643	2.36466
1.12129	479888	1.12129	121961	1.12129	33427.8	1.12129	9109.11	1.12129	270.289	1.12129	50.7165	1.12129	11.2284	1.12129	2.36115
1.12616	486229	1.12616	125871	1.12616	33468.4	1.12616	9283.9	1.12616	275.14	1.12616	51.645	1.12616	11.2814	1.12616	2.423
1.13102	490979	1.13102	124385	1.13102	34028.1	1.13102	9268.1	1.13102	273.491	1.13102	51.374	1.13102	11.3344	1.13102	2.40861
1.13589	492017	1.13589	124129	1.13589	34148.4	1.13589	9360.23	1.13589	277.048	1.13589	50.5685	1.13589	11.37	1.13589	2.41242
1.14075	487500	1.14075	123461	1.14075	34141.9	1.14075	9653.14	1.14075	279.378	1.14075	51.2875	1.14075	11.5572	1.14075	2.42209
1.14562	498771	1.14562	127471	1.14562	35387.5	1.14562	9713.52	1.14562	283.437	1.14562	51.442	1.14562	11.66	1.14562	2.49447
1.15048	502675	1.15048	125840	1.15048	34489.4	1.15048	10020.6	1.15048	285.697	1.15048	52.067	1.15048	11.3771	1.15048	2.48458
1.15535	507583	1.15535	127632	1.15535	35310	1.15535	10231.3	1.15535	290.251	1.15535	52.267	1.15535	11.7624	1.15535	2.53594
1.16021	502421	1.16021	129578	1.16021	34956.2	1.16021	10191.2	1.16021	287.39	1.16021	52.465	1.16021	11.7168	1.16021	2.5662
1.16507	508092	1.16507	131374	1.16507	35303.4	1.16507	10509.8	1.16507	289.448	1.16507	52.8705	1.16507	11.8081	1.16507	2.64787
1.16994	507662	1.16994	128228	1.16994	35428.8	1.16994	10751.5	1.16994	286.326	1.16994	54.4635	1.16994	11.8881	1.16994	2.63611
1.1748	516762	1.1748	130415	1.1748	35775.3	1.1748	10781.5	1.1748	300.483	1.1748	53.7785	1.1748	12.0346	1.1748	2.63145
1.17967	515775	1.17967	130201	1.17967	36120.6	1.17967	10918.4	1.17967	298.5	1.17967	54.5785	1.17967	11.8914	1.17967	2.65676
1.18453	521492	1.18453	128732	1.18453	36904.4	1.18453	11091.4	1.18453	297.242	1.18453	54.4245	1.18453	12.166	1.18453	2.6728
1.1894	526138	1.1894	129782	1.1894	36905.6	1.1894	11054.9	1.1894	301.187	1.1894	54.557	1.1894	11.9535	1.1894	2.6992
1.19426	527242	1.19426	128726	1.19426	37001.9	1.19426	11348	1.19426	300.839	1.19426	56.3775	1.19426	12.3739	1.19426	2.77147
1.19913	531354	1.19913	131115	1.19913	36573.8	1.19913	11495	1.19913	302.758	1.19913	54.8525	1.19913	12.3808	1.19913	2.74973
1.20399	525271	1.20399	130423	1.20399	37332.5	1.20399	11443	1.20399	303.382	1.20399	55.8875	1.20399	12.4077	1.20399	2.74917
1.20886	536704	1.20886	132502	1.20886	37420.3	1.20886	11317.8	1.20886	305.579	1.20886	56.365	1.20886	12.2705	1.20886	2.75027
1.21372	537238	1.21372	134331	1.21372	37580.9	1.21372	11368	1.21372	304.149	1.21372	57.0665	1.21372	12.8569	1.21372	2.75899
1.21859	546162	1.21859	131992	1.21859	37819.4	1.21859	11136.7	1.21859	312.158	1.21859	56.8885	1.21859	12.4844	1.21859	2.79771
1.22345	544367	1.22345	134925	1.22345	38045.3	1.22345	11332.7	1.22345	313.54	1.22345	57.183	1.22345	12.8018	1.22345	2.80827
1.22831	543375	1.22831	131879	1.22831	38109.7	1.22831	11303.6	1.22831	313.148	1.22831	58.1805	1.22831	12.7639	1.22831	2.82093
1.23318	548092	1.23318	132207	1.23318	38422.2	1.23318	11287.7	1.23318	318.639	1.23318	58.919	1.23318	12.9747	1.23318	2.81597
1.23804	555667	1.23804	133198	1.23804	38400	1.23804	11271.7	1.23804	313.222	1.23804	58.0865	1.23804	12.824	1.23804	2.82099
1.24291	547108	1.24291	132715	1.24291	38194.4	1.24291	11236.1	1.24291	312.708	1.24291	58.663	1.24291	13.0056	1.24291	2.80797
1.24777	547204	1.24777	133894	1.24777	38227.8	1.24777	11334	1.24777	319.65	1.24777	58.6855	1.24777	13.1282	1.24777	2.85165
1.25264	555958	1.25264	135327	1.25264	38750	1.25264	11345.3	1.25264	318.631	1.25264	59.543	1.25264	13.102	1.25264	2.89096
1.2575	552946	1.2575	135204	1.2575	38375.9	1.2575	11459	1.2575	317.211	1.2575	58.6325	1.2575	13.2889	1.2575	2.91229
1.26237	556850	1.26237	135649	1.26237	38444.1	1.26237	11431.8	1.26237	320.936	1.26237	59.041	1.26237	13.2849	1.26237	2.86411
1.26723	546738	1.26723	135362	1.26723	38521.9	1.26723	11483	1.26723	314.364	1.26723	59.227	1.26723	13.3202	1.26723	2.92648
1.2721	560067	1.2721	135235	1.2721	39209.4	1.2721	11566.7	1.2721	322.998	1.2721	59.698	1.2721	13.2421	1.2721	2.92992
1.27696	559608	1.27696	134099	1.27696	38813.8	1.27696	11403.9	1.27696	317.256	1.27696	59.8535	1.27696	13.3243	1.27696	2.92299
1.28183	553046	1.28183	134355	1.28183	38115	1.28183	11432.9	1.28183	320.513	1.28183	59.503	1.28183	13.3359	1.28183	2.93659
1.28669	551279	1.28669	133896	1.28669	38854.1	1.28669	11485	1.28669	324.311	1.28669	59.73	1.28669	13.4631	1.28669	2.95875
1.29155	549121	1.29155	132885	1.29155	38667.8	1.29155	11494.4	1.29155	318.377	1.29155	60.671	1.29155	13.4596	1.29155	2.95563
1.29642	558792	1.29642	135020	1.29642	39205.6	1.29642	11426.1	1.29642	324.043	1.29642	59.6805	1.29642	13.2112	1.29642	2.96085
1.30128	552475	1.30128	132702	1.30128	38552.5	1.30128	11430.4	1.30128	317.355	1.30128	60.2775	1.30128	13.3919	1.30128	2.98203
1.30615	551500	1.30615	133312	1.30615	38581.2	1.30615	11377.1	1.30615	322.933	1.30615	60.33	1.30615	13.3343	1.30615	2.98419
1.31101	548138	1.31101	132541	1.31101	38146.2	1.31101	11499	1.31101	318.903	1.31101	59.562	1.31101	13.3176	1.31101	2.99496
1.31588	544229	1.31588	133103	1.31588	37896.6	1.31588	11420.7	1.31588	314.509	1.31588	60.122	1.31588	13.1709	1.31588	2.9836
1.32074	541829	1.32074	131960	1.32074	37867.2	1.32074	11210.3	1.32074	318.961	1.32074	59.1625	1.32074	13.1723	1.32074	2.96363
1.32561	544254	1.32561	128736	1.32561	38057.2	1.32561	11355.2	1.32561	318.841	1.32561	59.4195	1.32561	13.2224	1.32561	2.99859
1.33047	547654	1.33047	129094	1.33047	37616.6	1.33047	11378.6	1.33047	315.021	1.33047	59.4115	1.33047	13.3173	1.33047	2.98971
1.33534	533954	1.33534	128582	1.33534	37674.4	1.33534	11154.6	1.33534	319.004	1.33534	58.5485	1.33534	13.2338	1.33534	3.01731
1.3402	542379	1.3402	129459	1.3402	37799.1	1.3402	11128.4	1.3402	316.077	1.3402	59.424	1.3402	13.0618	1.3402	2.98504
1.34507	535933	1.34507	127850	1.34507	37051.2	1.34507	11246.8	1.34507	315.697	1.34507	58.8695	1.34507	13.1006	1.34507	2.96243
1.34993	535525	1.34993	129097	1.34993	37281.6	1.34993	11185.6	1.34993	314.53	1.34993	58.9425	1.34993	13.2496	1.34993	3.04155
1.35479	532829	1.35479	125767	1.35479	37227.2	1.35479	11221.3	1.35479	307.899	1.35479	58.509	1.35479	13.1572	1.35479	3.0148
1.35966	533133	1.35966	130450	1.35966	36466.6	1.35966	11080.3	1.35966	311.245	1.35966	57.8465	1.35966	12.8434	1.35966	2.97477
1.36452	532575	1.36452	128341	1.36452	36591.9	1.36452	10953.6	1.36452	309.455	1.36452	57.676	1.36452	12.618	1.36452	2.99723
1.36939	532700	1.36939	128154	1.36939	37143.8	1.36939	10917.5	1.36939	303.516	1.36939	57.4575	1.36939	12.8667	1.36939	3.01155
1.37425	531946	1.37425	127613	1.37425	35908.1	1.37425	10803.7	1.37425	302.963	1.37425	57.307	1.37425	12.7844	1.37425	2.96296
1.37912	524004	1.37912	127349	1.37912	36407.2	1.37912	10975.7	1.37912	304.254	1.37912	56.365	1.37912	12.7452	1.37912	2.91565
1.38398	526112	1.38398	126941	1.38398	35668.4	1.38398	10616.5	1.38398	303.818	1.38398	57.3335	1.38398	12.5875	1.38398	2.96048
1.38885	523954	1.38885	127211	1.38885	36072.8	1.38885	10782	1.38885	303.45	1.38885	56.8945	1.38885	12.5294	1.38885	2.98075
1.39371	525200	1.39371	128209	1.39371	36008.1	1.39371	10739.8	1.39371	304.623	1.39371	56.098	1.39371	12.6444	1.39371	2.9084
1.39858	526600	1.39858	129878	1.39858	36015.6	1.39858	10601	1.39858	298.537	1.39858	56.0275	1.39858	12.4195	1.39858	2.88781
1.40344	522029	1.40344	128322	1.40344	35784.7	1.40344	10665.6	1.40344	303.046	1.40344	56.132	1.40344	12.3134	1.40344	2.90299
1.40831	519079	1.40831	129971	1.40831	35235.6	1.40831	10532.5	1.40831	296.784	1.40831	55.2135	1.40831	12.2877	1.40831	2.84912
1.41317	516792	1.41317	127811	1.41317	35185	1.41317	10416.5	1.41317	296.568	1.41317	55.938	1.41317	12.1554	1.41317	2.85507
1.41803	515650	1.41803	128089	1.41803	35392.5	1.41803	10242	1.41803	285.019	1.41803	54.936	1.41803	12.0706	1.41803	2.86683
1.4229	518467	1.4229	128001	1.4229	35035.6	1.4229	10253.8	1.4229	291.989	1.4229	55.3665	1.4229	12.2705	1.4229	2.86304
1.42776	511875	1.42776	128739	1.42776	34812.2	1.42776	10303.3	1.42776	292.293	1.42776	53.9335	1.42776	12.0809	1.42776	2.80693
1.43263	516296	1.43263	126701	1.43263	34830	1.43263	10149.9	1.43263	290.197	1.43263	54.009	1.43263	12.0079	1.43263	2.83661
1.43749	515650	1.43749	125069	1.43749	35310.6	1.43749	10274.1	1.43749	290.722	1.43749	53.8445	1.43749	11.8808	1.43749	2.78933
1.44236	506788	1.44236	124821	1.44236	34915.9	1.44236	10062.6	1.44236	288.152	1.44236	53.137	1.44236	11.7524	1.44236	2.77928
1.44722	511462	1.44722	123067	1.44722	34859.1	1.44722	10066.6	1.44722	282.967	1.44722	52.977	1.44722	11.8119	1.44722	2.75128
1.45209	512683	1.45209	122240	1.45209	34168.4	1.45209	9995.24	1.45209	282.5	1.45209	52.111	1.45209	11.8052	1.45209	2.73571
1.45695	506621	1.45695	125009	1.45695	34484.4	1.45695	10044.5	1.45695	278.926	1.45695	52.061	1.45695	11.6963	1.45695	2.70341
1.46182	505562	1.46182	122338	1.46182	34682.2	1.46182	9985.14	1.46182	278.454	1.46182	51.958	1.46182	11.6112	1.46182	2.73341
1.46668	502258	1.46668	121284	1.46668	34576.2	1.46668	9936	1.46668	276.064	1.46668	51.2345	1.46668	11.6264	1.46668	2.69363
1.47154	507458	1.47154	120472	1.47154	33855.9	1.47154	9789.52	1.47154	276.219	1.47154	51.199	1.47154	11.5419	1.47154	2.66495
1.47641	505342	1.47641	119406	1.47641	33658.4	1.47641	9917.9	1.47641	279.411	1.47641	51.9835	1.47641	11.3377	1.47641	2.6696
1.48127	494454	1.48127	119580	1.48127	33909.1	1.48127	9824.76	1.48127	273.657	1.48127	50.497	1.48127	11.2724	1.48127	2.64366
1.48614	494696	1.48614	120170	1.48614	33014.7	1.48614	9806.48	1.48614	267.986	1.48614	50.0265	1.48614	11.2228	1.48614	2.6554
1.491	493862	1.491	120119	1.491	33128.4	1.491	9633.43	1.491	272.867	1.491	50.648	1.491	11.1613	1.491	2.63341
1.49587	492121	1.49587	118835	1.49587	33172.8	1.49587	9896.48	1.49587	269.199	1.49587	49.8716	1.49587	11.1563	1.49587	2.65399
1.50073	491688	1.50073	118844	1.50073	33219.1	1.50073	9604.48	1.50073	265.883	1.50073	49.5793	1.50073	11.1891	1.50073	2.65341
1.5056	490483	1.5056	118610	1.5056	32980.3	1.5056	9703.24	1.5056	268.193	1.5056	49.1474	1.5056	11.0737	1.5056	2.64842
1.51046	489271	1.51046	121010	1.51046	32864.7	1.51046	9641.62	1.51046	264.982	1.51046	49.0376	1.51046	10.9764	1.51046	2.56602
1.51533	493683	1.51533	118518	1.51533	32651.2	1.51533	9593.43	1.51533	265.385	1.51533	49.2225	1.51533	10.9377	1.51533	2.58549
1.52019	481088	1.52019	117196	1.52019	32550.3	1.52019	9495.69	1.52019	262.487	1.52019	48.8005	1.52019	11.0031	1.52019	2.60546
1.52506	487433	1.52506	117433	1.52506	32846.9	1.52506	9543.24	1.52506	262.513	1.52506	47.7749	1.52506	10.8984	1.52506	2.59239
1.52992	486096	1.52992	118625	1.52992	32122.2	1.52992	9462.7	1.52992	270.713	1.52992	48.4519	1.52992	10.9134	1.52992	2.58809
1.53478	486996	1.53478	117385	1.53478	32680.9	1.53478	9513.78	1.53478	262.825	1.53478	47.8394	1.53478	10.9305	1.53478	2.59186
1.53965	484967	1.53965	116253	1.53965	32541.9	1.53965	9397.65	1.53965	261.392	1.53965	48.3118	1.53965	10.8412	1.53965	2.59258
1.54451	486925	1.54451	115537	1.54451	32138.1	1.54451	9365.89	1.54451	261.922	1.54451	47.4209	1.54451	10.6735	1.54451	2.5668
1.54938	485146	1.54938	114799	1.54938	31992.8	1.54938	9271.5	1.54938	257.871	1.54938	47.678	1.54938	10.7211	1.54938	2.57494
1.55424	486912	1.55424	116243	1.55424	32093.1	1.55424	9252.97	1.55424	257.517	1.55424	47.0808	1.55424	10.7472	1.55424	2.53708
1.55911	483058	1.55911	116903	1.55911	31987.2	1.55911	9126.02	1.55911	253.99	1.55911	47.2803	1.55911	10.8115	1.55911	2.56081
1.56397	485096	1.56397	114852	1.56397	31780.9	1.56397	9046.65	1.56397	253.997	1.56397	47.4031	1.56397	10.5531	1.56397	2.56367
1.56884	494262	1.56884	117728	1.56884	31673.8	1.56884	9199.7	1.56884	255.34	1.56884	46.9817	1.56884	10.6129	1.56884	2.51281
1.5737	490462	1.5737	115042	1.5737	31934.1	1.5737	9056.15	1.5737	253.93	1.5737	47.5722	1.5737	10.4743	1.5737	2.54859
1.57857	486921	1.57857	118046	1.57857	31369.1	1.57857	8970.77	1.57857	251.502	1.57857	46.995	1.57857	10.6482	1.57857	2.50931
1.58343	495896	1.58343	116990	1.58343	31643.1	1.58343	9025.97	1.58343	255.253	1.58343	46.5429	1.58343	10.53	1.58343	2.50532
1.5883	494496	1.5883	118224	1.5883	31491.2	1.5883	8836.91	1.5883	252.038	1.5883	46.4534	1.5883	10.4822	1.5883	2.50418
1.59316	489767	1.59316	117356	1.59316	31692.8	1.59316	8931.84	1.59316	253.301	1.59316	46.6912	1.59316	10.3418	1.59316	2.55922
1.59802	496754	1.59802	117938	1.59802	31606.9	1.59802	8913.63	1.59802	256.471	1.59802	46.6985	1.59802	10.4654	1.59802	2.53229
1.60289	499225	1.60289	118421	1.60289	31783.1	1.60289	8847.34	1.60289	252.892	1.60289	46.8652	1.60289	10.5961	1.60289	2.56601
1.60775	499212	1.60775	117650	1.60775	32445.9	1.60775	8807.58	1.60775	251.344	1.60775	46.6837	1.60775	10.4122	1.60775	--
1.61262	505629	1.61262	118089	1.61262	32537.5	1.61262	8728.93	1.61262	253.013	1.61262	46.2692	1.61262	10.6019	1.61262	--
1.61748	500362	1.61748	117015	1.61748	31858.4	1.61748	8703.75	1.61748	251.715	1.61748	46.9976	1.61748	10.5602	1.61748	--
1.62235	504067	1.62235	120608	1.62235	31392.5	1.62235	8777.16	1.62235	250.825	1.62235	47.2112	1.62235	10.5527	1.62235	--
1.62721	503446	1.62721	120382	1.62721	31622.8	1.62721	8753.89	1.62721	250.792	1.62721	48.9258	1.62721	10.5888	1.62721	2.50244
1.63208	509925	1.63208	119325	1.63208	31384.1	1.63208	8678.34	1.63208	250.22	1.63208	51.71	1.63208	10.7447	1.63208	2.45799
1.63694	512921	1.63694	120984	1.63694	31485.6	1.63694	8613.3	1.63694	251.965	1.63694	47.7198	1.63694	10.4831	1.63694	2.48206
1.64181	511929	1.64181	118691	1.64181	30796.8	1.64181	8621.53	1.64181	248.705	1.64181	47.5237	1.64181	10.4872	1.64181	--
1.64667	505192	1.64667	118704	1.64667	30846.7	1.64667	8569.55	1.64667	248.555	1.64667	47.665	1.64667	10.335	1.64667	--
1.65154	512946	1.65154	118305	1.65154	30826.5	1.65154	8365.37	1.65154	249.907	1.65154	47.4579	1.65154	10.3919	1.65154	2.55963
1.6564	513338	1.6564	119152	1.6564	30956.5	1.6564	8599.02	1.6564	247.664	1.6564	46.1986	1.6564	10.3508	1.6564	2.43826
1.66126	508312	1.66126	119074	1.66126	31061.3	1.66126	8547.17	1.66126	248.553	1.66126	46.7595	1.66126	10.2233	1.66126	2.46088
1.66613	511412	1.66613	117444	1.66613	30454.4	1.66613	8345.07	1.66613	247.085	1.66613	47.628	1.66613	10.1662	1.66613	--
1.67099	512708	1.67099	116786	1.67099	30850.1	1.67099	8311.92	1.67099	252.049	1.67099	48.9472	1.67099	10.1554	1.67099	--
1.67586	508712	1.67586	118300	1.67586	30540.8	1.67586	8394.87	1.67586	251.142	1.67586	47.4772	1.67586	10.0639	1.67586	--
1.68072	508971	1.68072	119430	1.68072	30386.3	1.68072	8427.69	1.68072	247.114	1.68072	45.8865	1.68072	9.9642	1.68072	--
1.68559	506808	1.68559	116395	1.68559	30360.9	1.68559	8448.02	1.68559	248.607	1.68559	44.7019	1.68559	10.0094	1.68559	2.44507
1.69045	503975	1.69045	115294	1.69045	30541.5	1.69045	8266.4	1.69045	244.992	1.69045	44.1521	1.69045	9.74132	1.69045	2.35908
1.69532	499008	1.69532	113838	1.69532	30060.2	1.69532	8342.09	1.69532	242.317	1.69532	44.2399	1.69532	9.83199	1.69532	2.31701
1.70018	503442	1.70018	113627	1.70018	30108.4	1.70018	8317.9	1.70018	246.728	1.70018	43.7261	1.70018	9.70472	1.70018	2.3077
1.70505	496571	1.70505	112301	1.70505	30152	1.70505	8245.46	1.70505	240	1.70505	43.6228	1.70505	9.70545	1.70505	2.3
1.70991	484917	1.70991	112276	1.70991	29363.4	1.70991	8093.48	1.70991	236.728	1.70991	43.9815	1.70991	9.56173	1.70991	2.26407
1.71478	483462	1.71478	113094	1.71478	29523.8	1.71478	8002.08	1.71478	241.645	1.71478	43.0677	1.71478	9.56915	1.71478	2.24035
1.71964	480088	1.71964	110855	1.71964	28888.3	1.71964	8130.64	1.71964	239.867	1.71964	43.4602	1.71964	9.6938	1.71964	2.24967
1.7245	481242	1.7245	111232	1.7245	29089.1	1.7245	8142.65	1.7245	237.593	1.7245	42.9327	1.7245	9.55935	1.7245	2.25937
1.72937	476042	1.72937	108168	1.72937	29089.5	1.72937	8040.26	1.72937	237.758	1.72937	42.3704	1.72937	9.39879	1.72937	2.22921
1.73423	466279	1.73423	109396	1.73423	28259.1	1.73423	8032.45	1.73423	232.832	1.73423	42.7079	1.73423	9.4584	1.73423	2.22478
1.7391	467121	1.7391	107062	1.7391	28938.3	1.7391	7920.15	1.7391	232.198	1.7391	41.203	1.7391	9.32169	1.7391	2.20879
1.74396	461758	1.74396	107663	1.74396	28220.1	1.74396	7952.79	1.74396	232.609	1.74396	41.763	1.74396	9.27131	1.74396	2.15722
1.74883	457692	1.74883	106656	1.74883	27749.2	1.74883	7866.16	1.74883	230.117	1.74883	41.6542	1.74883	9.13363	1.74883	2.20335
1.75369	454879	1.75369	103934	1.75369	28032.1	1.75369	7780.78	1.75369	230.886	1.75369	40.8807	1.75369	9.02583	1.75369	2.14042
1.75856	445550	1.75856	103192	1.75856	27323.1	1.75856	7703.34	1.75856	226.199	1.75856	40.8787	1.75856	9.13985	1.75856	2.15319
1.76342	445042	1.76342	101738	1.76342	27498.7	1.76342	7750	1.76342	222.701	1.76342	40.4332	1.76342	9.16955	1.76342	2.13839
1.76829	439442	1.76829	102251	1.76829	27379.5	1.76829	7675.54	1.76829	221.314	1.76829	40.3242	1.76829	9.02147	1.76829	2.13661
1.77315	438992	1.77315	101795	1.77315	27404.5	1.77315	7572.89	1.77315	223.654	1.77315	39.4454	1.77315	9.05619	1.77315	2.13124
1.77802	433767	1.77802	100298	1.77802	27152.3	1.77802	7551.85	1.77802	217.561	1.77802	39.7338	1.77802	8.95815	1.77802	2.13322
1.78288	430683	1.78288	98666.2	1.78288	26943	1.78288	7450.89	1.78288	217.741	1.78288	39.2302	1.78288	8.88647	1.78288	2.08792
1.78774	419004	1.78774	98470.5	1.78774	26880.3	1.78774	7604.98	1.78774	213.797	1.78774	38.6097	1.78774	8.91027	1.78774	2.11848
1.79261	420079	1.79261	97000.3	1.79261	26277.7	1.79261	7553.14	1.79261	214.037	1.79261	38.749	1.79261	8.92377	1.79261	2.07786
1.79747	412819	1.79747	96682.2	1.79747	26158.2	1.79747	7362.91	1.79747	212.539	1.79747	38.434	1.79747	8.86241	1.79747	2.01305
1.80234	410717	1.80234	96332	1.80234	25625	1.80234	7198.95	1.80234	209.661	1.80234	37.5487	1.80234	8.58361	1.80234	2.02972
1.8072	400223	1.8072	94110.2	1.8072	25572.3	1.8072	7176.17	1.8072	210.837	1.8072	37.893	1.8072	8.56241	1.8072	2.00417
1.81207	396646	1.81207	93879.7	1.81207	25481.1	1.81207	7034.18	1.81207	208.243	1.81207	37.4543	1.81207	8.42157	1.81207	2.01527
1.81693	393750	1.81693	94479.5	1.81693	25209.2	1.81693	6909.88	1.81693	205.331	1.81693	37.407	1.81693	8.45455	1.81693	1.9643
1.8218	383993	1.8218	91823	1.8218	24755.2	1.8218	6813.5	1.8218	200.375	1.8218	36.6709	1.8218	8.37833	1.8218	1.97422
1.82666	389893	1.82666	91587	1.82666	24888.9	1.82666	6765.06	1.82666	202.617	1.82666	36.6446	1.82666	8.10359	1.82666	1.94623
1.83153	380471	1.83153	91577.8	1.83153	24314	1.83153	6751.84	1.83153	199.81	1.83153	36.5142	1.83153	8.10732	1.83153	1.91859
1.83639	372301	1.83639	90523.8	1.83639	24252.3	1.83639	6576.44	1.83639	198.124	1.83639	35.8988	1.83639	8.17489	1.83639	1.92464
1.84126	374407	1.84126	89088	1.84126	23732.2	1.84126	6555.94	1.84126	194.688	1.84126	35.3313	1.84126	8.05963	1.84126	1.93247
1.84612	365267	1.84612	88588.1	1.84612	23471.7	1.84612	6597.27	1.84612	192.119	1.84612	35.2166	1.84612	7.86991	1.84612	1.94667
1.85098	366253	1.85098	86912.5	1.85098	23579.5	1.85098	6375.44	1.85098	193.691	1.85098	34.6425	1.85098	7.88925	1.85098	1.98204
1.85585	360853	1.85585	86981.2	1.85585	23315.2	1.85585	6286.85	1.85585	193.123	1.85585	34.585	1.85585	7.85244	1.85585	1.89713
1.86071	351155	1.86071	85240.9	1.86071	23206.6	1.86071	6276.91	1.86071	190.281	1.86071	34.4699	1.86071	7.78956	1.86071	1.82779
1.86558	344844	1.86558	85001.2	1.86558	22593.6	1.86558	6356.12	1.86558	188.405	1.86558	33.8832	1.86558	7.69547	1.86558	1.81115
1.87044	344750	1.87044	83918.8	1.87044	23086.2	1.87044	6048.38	1.87044	186.107	1.87044	33.934	1.87044	7.70293	1.87044	1.78443
1.87531	340894	1.87531	82497.5	1.87531	23375.8	1.87531	6064.9	1.87531	184.597	1.87531	33.9476	1.87531	7.73011	1.87531	1.78419
1.88017	340195	1.88017	80797.3	1.88017	24558.5	1.88017	6036.29	1.88017	185.476	1.88017	33.621	1.88017	7.62857	1.88017	1.92646
1.88504	327416	1.88504	80563	1.88504	25265.1	1.88504	5936.63	1.88504	185.746	1.88504	33.214	1.88504	7.72659	1.88504	--
1.8899	332636	1.8899	78386.4	1.8899	22913.4	1.8899	5915.88	1.8899	182.633	1.8899	32.9903	1.8899	7.74164	1.8899	--
1.89477	323979	1.89477	79474.7	1.89477	22019.7	1.89477	5852.14	1.89477	179.754	1.89477	32.4533	1.89477	7.70636	1.89477	--
1.89963	321875	1.89963	77475.9	1.89963	21400.2	1.89963	6032.6	1.89963	179.692	1.89963	31.9654	1.89963	7.50051	1.89963	--
1.9045	319549	1.9045	78427.7	1.9045	21174.7	1.9045	6272.16	1.9045	179.157	1.9045	31.9625	1.9045	7.43768	1.9045	--
1.90936	314215	1.90936	74795.6	1.90936	21104.6	1.90936	6165.93	1.90936	178.169	1.90936	31.9904	1.90936	7.39949	1.90936	--
1.91422	315515	1.91422	76325.8	1.91422	20629.8	1.91422	5682.54	1.91422	176.402	1.91422	32.0928	1.91422	7.23232	1.91422	1.90222
1.91909	308621	1.91909	74790.5	1.91909	20507.7	1.91909	5583.66	1.91909	172.695	1.91909	31.5767	1.91909	7.23883	1.91909	1.67704
1.92395	304892	1.92395	74266.1	1.92395	20161	1.92395	5562.41	1.92395	170.947	1.92395	30.7595	1.92395	7.26616	1.92395	1.65646
1.92882	296039	1.92882	72617.7	1.92882	19859.8	1.92882	6149.55	1.92882	168.302	1.92882	30.5836	1.92882	7.06565	1.92882	1.71833
1.93368	295657	1.93368	71995.2	1.93368	19883.4	1.93368	7323.81	1.93368	166.821	1.93368	30.6384	1.93368	7.09949	1.93368	1.87303
1.93855	295157	1.93855	72199.2	1.93855	19707.6	1.93855	6541.24	1.93855	165.182	1.93855	30.2	1.93855	6.81509	1.93855	1.86863
1.94341	287173	1.94341	70528.3	1.94341	19530.1	1.94341	5620.11	1.94341	165.448	1.94341	30.2276	1.94341	6.83184	1.94341	1.84995
1.94828	285486	1.94828	70779.5	1.94828	19290.8	1.94828	5298.9	1.94828	164.748	1.94828	29.9981	1.94828	6.99188	1.94828	1.83026
1.95314	279766	1.95314	68577	1.95314	19049.8	1.95314	5171.68	1.95314	166.261	1.95314	29.9446	1.95314	6.88955	1.95314	1.81867
1.95801	282749	1.95801	68876.9	1.95801	18961	1.95801	5116.15	1.95801	163.173	1.95801	29.1864	1.95801	6.73357	1.95801	1.81067
1.96287	271685	1.96287	67623.1	1.96287	18928.9	1.96287	5053.64	1.96287	162.169	1.96287	29.5279	1.96287	6.73259	1.96287	1.792
1.96774	273664	1.96774	66615	1.96774	18542.5	1.96774	5075.97	1.96774	159.631	1.96774	29.3798	1.96774	6.59695	1.96774	1.784
1.9726	269290	1.9726	66372.5	1.9726	18317.2	1.9726	5093.87	1.9726	159.029	1.9726	28.482	1.9726	6.59856	1.9726	1.76533
1.97746	265545	1.97746	65284.1	1.97746	18184.1	1.97746	5048.66	1.97746	158.255	1.97746	28.5272	1.97746	6.58181	1.97746	1.75001
1.98233	264976	1.98233	63711.6	1.98233	17948.4	1.98233	4937.89	1.98233	157.379	1.98233	28.3968	1.98233	6.52899	1.98233	1.57662
1.98719	260274	1.98719	64936.9	1.98719	18038.1	1.98719	4936.9	1.98719	155.066	1.98719	28.1498	1.98719	6.4308	1.98719	1.47369
1.99206	252642	1.99206	64192.7	1.99206	17857.8	1.99206	4836.1	1.99206	157.512	1.99206	28.0797	1.99206	6.55749	1.99206	1.47517
1.99692	253987	1.99692	64130	1.99692	17564.1	1.99692	4797.19	1.99692	154.424	1.99692	27.8723	1.99692	6.48393	1.99692	1.45583
2.00179	251083	2.00179	62838.4	2.00179	17432.3	2.00179	4832.05	2.00179	152.671	2.00179	27.6552	2.00179	6.37689	2.00179	1.4709
2.00665	248113	2.00665	60943.1	2.00665	17583.8	2.00665	4706	2.00665	152.367	2.00665	27.9747	2.00665	6.41015	2.00665	1.41971
2.01152	244541	2.01152	61667	2.01152	16829.3	2.01152	4631.5	2.01152	151.789	2.01152	27.3885	2.01152	6.34611	2.01152	1.41426
2.01638	244238	2.01638	60987.3	2.01638	17043.4	2.01638	4677.81	2.01638	149.894	2.01638	27.8776	2.01638	6.23972	2.01638	1.4122
2.02125	236742	2.02125	61407.3	2.02125	16686	2.02125	4611.72	2.02125	150.723	2.02125	27.8811	2.02125	6.30443	2.02125	1.40103
[truncated: 84 more rows]

## Sheet: figure 3c
Figure 3c
OOP
[truncated: 479 more rows]

[truncated: 18 more sheets: figure 4a, figure 4b, figure 4c, figure 4d, figure S2, figure S3, figure S4, figure S6a, figure S6b, figure S6c, figure S7a, figure S7b, figure S7c, figure S7d, figure S8, figure S10, figure S12b, Tables]
